# Supplementary material for: A Heterozygous Genotype-Dependent Branched-Spike Wheat and the Potential Genetic Mechanism Revealed by Transcriptome Sequencing
Source: Biology (Basel). 2021 May 14;10(5):437. doi: 10.3390/biology10050437 (PMC8157103; doi:10.3390/biology10050437)
Supplement: Supplementary file 1 [file biology-10-00437-s001.zip]

Archive with 3 entries (2 files):
- Supplementary figures and tables/Supplementary Figures..pptx
- Supplementary figures and tables/Supplementary Tables.xlsx
- Supplementary figures and tables/
