# Supplementary material for: A Heterozygous Genotype-Dependent Branched-Spike Wheat and the Potential Genetic Mechanism Revealed by Transcriptome Sequencing
Source: Biology (Basel). 2021 May 14;10(5):437. doi: 10.3390/biology10050437 (PMC8157103; doi:10.3390/biology10050437)
Supplement: Supplementary file 1 [file biology-10-00437-s001.zip › Supplementary figures and tables/Supplementary Tables.xlsx]

## Sheet: Table S1
Table S1. Primer sequences used to quantify the DEGs
Gene ID	Primer name	Transcript	Formward primer1 (5'-3')	Reverse primer1 (5'-3')	Product size (bp)	start (bp)	end (bp)
BGI_novel_G005247	Rt03	BGI_novel_G005247A	GAAGGGGTTCCTCTGAGACC	AGGCCTGGTGAGTGTCAAGT	84	119	202
BGI_novel_G006810	Rt05	BGI_novel_G006810A	CTCCCTTCCCTTAATCGCTC	GATGCCTGCCTAGTTGCTTC	201	495	695
BGI_novel_G017356	Rt09	BGI_novel_G017356B	TAAACCACCTGAAGGGTTGC	CCTCCAACCCCTTCTTTTTC	224	1110	1333
BGI_novel_G017482	Rt10	BGI_novel_G017482C	CATCTCAGGTCCTTTGCGAT	AATGTTTGGTGAGTCGTCCC	157	1074	1230
TraesCS2B01G015600	Rt14	TraesCS2B01G015600A	GGCAAAGATGGGAGATTGAA	ATCGAGTTCCGATTCACCAG	105	378	482
TraesCS2B01G341700	Rt16	TraesCS2B01G341700B	CCTCTTGTCTGCGGATGAGT	GACCATGACCATCTCCTCGT	223	728	950
TraesCS2D01G065500	Rt18	TraesCS2D01G065500C	GGACAATGTGGAAACTGCCT	CGGACATATGCATCAGGGTA	100	307	406
TraesCS3D01G058100	Rt23	TraesCS3D01G058100B	GAGAGCTCGGGAATGAGAAG	GTGGAGCGGAGCATAGAGAG	149	378	526
TraesCS4B01G384300	Rt28	TraesCS4B01G384300A	GATCCATCGAGGAGACTTGC	GCTTCCCAGAAATGGACGTA	169	292	460
TraesCS2D01G175600	Rt29	TraesCS2D01G175600A	ATTGGCTGTTGAGGGCGAGAC	GAACGGTAACAAAGGACAAGC	2783	2932	150
TraesCS4D01G311500	Rt30	TraesCS4D01G311500B	GTCAACACCTTCGACGACCT	CATGTTGATGGTGGAACTCG	132	687	818
TraesCS5A01G216500	Rt31	TraesCS5A01G216500A	ACTGATCCTGACCAACGACC	CTGCTTGGTGATGCTGTCAT	130	419	548
TraesCS5A01G381100	Rt33	TraesCS5A01G381100C	TGCAGTACCTGAAGCTGGTG	ACGGTGTACCCTTCCATGTC	109	1066	1174
TraesCS3A01G286100	Rt34	TraesCS3A01G286100B	GACGGCGGGCTGCTCAACTA	GGGCGAGAAGTCGTTCCAGTA	295	471	177
TraesCS5B01G215400	Rt35	TraesCS5B01G215400A	ACTGATCCTGACCAACGACC	AGATGCTCAATTGGTACGCC	149	419	567
TraesCS6A01G050100	Rt38	TraesCS6A01G050100A	CCTCGTCTCCCGCTACCTCA	TCGAGCAGCGCCTTGGT	172	312	141
TraesCS5B01G475700	Rt39	TraesCS5B01G475700A	TCAAGTCACTGATCAAGGCG	GCCGTTGGAGTACTTGGTGT	191	280	470
TraesCS7D01G245000	Rt41	TraesCS7D01G245000C	CAAGGACGACACCCGCATCT	CGTCACCGAACTCGAAACC	1278	1405	128
TraesCS6D01G219700	Rt45	TraesCS6D01G219700A	AGAAACAAAGGTGGTGTCCG	TCATAGAGTTCAGCGGGTCC	218	78	295
TraesCS5B01G265500	Rt47	TraesCS5B01G265500B	ACGCCGACAACCGCTCCAA	GGCGAGGTTGAGGAAGAGGAG	1194	1459	266

## Sheet: Table S2
Table S2. Validation of 93 CAPS/dCAPS markers between the BSL mutant and the wildtype
Primer name	Chromosome	Location	Forward primer (5'-3')	Reverse primer (5'-3')	Product size (bp)	Results
1	3D	142479106	GTGAGGTGAGTGTCAGGTATGCA	GGACTGTGTGACTGGTCCCT	190	×
2	3B	324684813	TCACTGAATCAGCGTTTTCG	TGGAGGATTGAAGGTGCTCT	493	F
3	2B	376115882	CAACATCTTATCACATTGTCATG	CCCAGCAAGGGTAAAGTGAA	83	×
4	7D	550987148	AATCAATGTTTCACGCAGATGAT	AGCAAGAACTGGCAAAGGAA	215	×
5	3D	507490506	GAATGACTTGACTGATGCAGATC	AAACTGAGTGCCCATCGTTC	227	×
6	2A	29592581	GTGGAAGCTACTTGAGGATTTAA	GTGGAAAGCAGCCAAAAATC	144	M
7	7D	550987148	ACAACATTTACGGTGATAACCCG	GTGAAGCTGCTTTGGTCCTC	255	×
8	4A	566297420	AAAGGCATAGATCAAAGGGTCGA	ATTTGATGTGCTTCACGCAG	238	×
9	2D	421777592	ATCACTATCTCAACATAGCTAGT	GTGATCCGTTCGACGTCTTT	251	×
10	6A	499797628	GGGTGATCTCCGCCGATGCCCGG	CACCATTTTATCGGCATCCT	185	×
11	6A	98239311	TCTGGCTAACCTAAATCTTCTAG	GCAGGCTTGAGAAGTTGACC	215	×
12	4A	532794729	TTGCGCAGCCGGCCGAGCCCCGG	CAACAACTTCTCCTCCTCGC	267	F
13	2B	149023653	AGCACTGCCCATTGGAACTAGAT	TGATTCATGTGACCTGGGTG	154	×
14	1D	286751795	TGATGGATGTGTGGATACTTTCG	TTCAACTGGGTTGCCTTACC	156	×
15	5B	248658149	AGTGTATTGTATCAGTGCTTTTA	AAGATGGATGGATTGAACCG	168	×
16	3A	634233824	GCTGATATTTTAATAATCTTTAA	CGTGCATGGTATCACTGACC	87	×
17	2D	218049848	AGTATTTAGACCCTGAGCAACGA	GGCCATACTGGATACGCATT	185	×
18	4D	179847902	CTCCAACCATTTGAATCTGAATT	GAGTGGCAGCTAGGGTTGAG	291	F
19	2D	229311164	CCTGCTATAAAATTGCTTGGGCC	TCTTGTCACCTGCGTTCTTG	298	F
20	1D	438226955	CAGTTGACTGTATTCACTGGGCC	CTTTTGCTTGTCGCTTTTCC	165	M
21	1B	133516914	CCCGGAGAGGGGCGTGGTGGGCC	AAAAATCCAGCTGGTCAGGA	90	F
22	2B	653619912	GCTGCACCTGCGCTCGCTGGGCC	TCCATGAAGGTCATGAGGTG	105	×
23	6B	445008320	TACTACCCTTGAAAGACCGGATC	AAGAAAAACTCAACACGCCG	174	F
24	6B	145894142	GAAGCTCGCAGCGGAGAAGGATC	GCCAATCTTCAGGTTAAGCG	296	×
25	5B	457931426	CCTCCTTCCTCAAGGACGAGATC	AAGCCTGCCTTTAAATGGGT	184	×
26	5B	457931426	TGTCGAGAACTTGCGATTTG	AAGCCTGCCTTTAAATGGGT	360	×
27	3A	634233824	TTATTAAAATATCAGCAGGATAT	GTGCGTGTGCTGCTACAAAT	215	F
28	1D	62414701	ATTCCTTCAGTCCGTCGAGATAT	AGGAGCGGCTGATGTCTAAA	89	×
29	6B	393595955	CTTATTTCTTTCTTGTTCGATAT	CAAGCAGAAGACCAGCTGAA	132	×
30	5A	438471158	GTTGCACACAAAAGGGAGAATGC	ATCAAGGTGTGATGCTGTGC	253	M
31	3A	634233824	TCCCGCTACAACAGCTTACTGAT	GTGCGTGTGCTGCTACAAAT	237	×
32	6A	39440175	ATAGCATTTCGCCACCAATC	GTTACGTCGGAACCAAGTCG	485	M
33	7B	102760002	TTTTTCCTTGGGCATAGCAC	TCTCTGCTCTCCTCTGCCTC	431	F
34	3B	650842661	ATCAATGGGGCTTGAGTCAC	ACGCCACCACCTACTACGAC	491	F
35	2D	31729754	GCTTCATCTACGTCGCCTTC	GTGCTCCAAAATGCTACGGT	347	F
36	5B	248658149	TTTGTGTGCCCCTTGTATGA	AAGATGGATGGATTGAACCG	479	×
37	7B	29208115	ACACAAGCAAGTCTAGCAAAGCT	TGACCGTGACCAAAGTGGTA	101	F
38	6B	369485578	TTCTCTTTTTGCTTCTCTAAGCT	ACTGCGAGTTGACCGAGTTC	140	F
39	6D	451554277	CTCAATCCCAATCTCCTCAAGCT	GATCGGTTGGAGGAAACAGA	86	F
40	1B	133516914	CGAGGCCGTTCTCGTTGCAAGCT	ATGAGGTTCCTCCCCTGCT	130	F
41	6B	506708361	TCTGGGTGGTTTGAGTGAAAGCT	CGCGAACTGGTAAACAACAA	157	F
42	5B	526575929	GGCTACGTCGTCCTCGTCAAGCT	ACACAGATCATACGGGCCTC	170	×
43	7D	587846886	CCCAGTATGTGGAATCATAAGCT	ACTCCACCAAGTTCTCCCCT	114	F
44	3A	642715612	GGATTTCTGCAACAATGAAAAGC	GTTTGATCATGGCATTCGTG	178	F
45	5A	681066249	CACCAGCAGCCTCAGCCTCGAAG	GTGAGCAAGCTCATGTTCCA	186	F
46	5A	486749819	CAACGTCCTGATCTGAAGCA	TCTCGTGCATCTCTTTGTCG	487	×
47	1D	7875645	ATTCTATTACCCTACAATCGGTA	CCAGCTCGTATGCTTCAACA	183	F
48	1B	632753975	CAGAAGCAGAATTTGGCAGGTAC	TGTTTGCCGTTGCTAGTCAG	211	M
49	5B	657337560	TCGCCCTGCCCGACGTCGCACGC	AGCAGAGCAGGAGAAACCAG	194	F
50	6B	199961729	GGGGCGAGAACAACAAGTACGCG	GGGTTCAGTGTTCATGCCTT	283	×
51	2D	519134445	AGGACAAAGGTGTTGGTTCG	GTCTACACCGTCTTCTCCGC	410	F
52	2D	102298116	TTGTCCTGCTGTGTCCCATA	CCTTCCTCCCTTCCAAACTC	476	F
53	5B	399276178	GTTGTCCCGTGTCACCTTCT	AGAACCGGAAGCTGACTGAA	362	M
54	5A	6166909	AAAGTTCGCTCGCAACTCAT	CCGTTCACCAAGAAACTGGT	370	×
55	1D	437001173	TCTCTTTGTAGTATCATACATAT	ATGGTGACTAAAACCTGCCG	83	M
56	2D	437874303	GGAACCTCATACGCCTCAACCTG	GTACCAGGGTGCCTGACATT	245	F
57	6A	49118428	TGGGGATAAGAGCCGGCGCTGCA	ACTCACTTTGCTTTCTCCGC	214	×
58	6A	49118428	GAGCCGGCGAGGCAAGGCCTGCA	ACTCACTTTGCTTTCTCCGC	205	F
59	2D	239767384	AGGTCGGCGACGTGCCGGACCTG	ACGGACTAGCAGACGCAGAT	139	×
60	3D	507490506	ACCATGAATGACTTGACTGCTGC	AAACTGAGTGCCCATCGTTC	232	×
61	6A	98239311	ATCTGTGCGCCATCTAGCTT	CCTCAACCTGTCCCACAACT	492	×
62	7B	448344663	GCCTCCTGCTCAACTCGGCAGCT	GAAGGTGAACGTCTCGGCTA	116	×
63	1D	204053253	TAAATTGGGAAGAACGGCAGAGC	TGCTGAATGTTTCCAAGCTG	278	F
64	2D	318916881	AGCCTTTTCAGCATAAGAGGAGC	CGAAATCAGGATATGGGTCG	249	F
65	7B	687673911	GAACAAAGCTGTGGAAATCCGCG	CACTTTTCTCTGACTCCGGC	242	F
66	1A	34425388	ACATGACTACTACTGCATCCGCG	CCGGCTTCATCGATTTTAGA	174	×
67	5B	513724987	AAGGGGAAAGGCTACACCTC	ACGCGATAACACTCCTGACC	296	F
68	2D	2494994	CAGCTGAAGAGCCTGCTGAG	AGGGTACCTCCTTGAGACGG	333	M
69	7D	379568765	AGGCGGGTCGGGGGGTGAGTCGA	GTCTGCACCATCTGCTACGA	197	×
70	2D	338671163	ACCGAGTTGTCGATTCATGTCGA	AGTGGGTGTAGAATGCCAGC	159	M
71	7B	102760002	GCCTCATCTCATAACTACGTCGA	GAACGTGCAGTCTGACCAAA	80	M
72	2A	13435494	ACATCTGACCAAGCACCTCC	GCAAGTTGGACATGACGATG	221	×
73	5B	205707849	CGGAATATTTAAACGATCAGTAC	CCCTAGGTCCGTCTCTCCTT	190	M
74	7B	360401203	CTAGTATCTTTTTGTTTTCTAGT	GCTGCCGAGCTAAATCATCT	169	M
75	4A	40250259	GGTTCGCCTTGCTTTTGGCCCGG	GAGAGAGACTGGGAGGGACC	96	F
76	2D	5232965	TGTTGCAGAGGAGCACGTAG	GTCATCACCTGGAACGTCCT	446	M
77	6B	445008320	ACGGCACGAGTCCGCGTGAGGCC	ACAAACTAAGGATCCAGGCG	118	×
78	6A	49118428	CGTCTCCTATCCCCATGAAGGCC	AGCATCTCGCATCTCGATCT	177	×
79	5A	638131926	GGACGCGCGCCGCCTCCGCGAGG	CAAACAAGGAGGAGGTCGAG	150	F
80	6D	430871145	GTACAGTATCTGCACACCAGGCC	CTGAACGCCAAATGTTGATG	243	F
81	1D	339286648	TCAGAGAAGAGATTCGCCGT	AACAAAACGGCTACAATGCC	379	×
82	7D	358474450	TATGTGCATCCTGCAACCAT	ATGATTTTCAGAGCCCAACG	118	×
83	2D	631481043	TCTCCTGGACGCTCAAAAGT	AAACTTCCCCATGCATGTTC	471	M
84	2D	12884114	TCGTCAAGAAGTGCATCGAG	GTCGTACTCCTTGAGCTGCC	365	F
85	6B	594854599	TTCTAGAGGAAAAACATGTCTAG	CCGCCTTCACTTTCACTCTC	81	F
86	2D	511523228	CAGTGCTGAGAAAATACTTCTAG	TGTAAGGGCCACAAAACACA	280	×
87	5D	154526820	CGGTAATATATTCTGGGTTCTAG	AGTTGTGCAGGCCTTGAGTT	274	×
88	5B	622040801	GGTTAGTGATGCGCCATGACTCG	TTAGTGAAAATGCGCCAGTG	177	×
89	2D	511523228	TGTAAGGGCCACAAAACACA	CGACAGTGAGCCTGAATCAA	301	×
90	6A	39440175	ATAGCATTTCGCCACCAATC	GTTACGTCGGAACCAAGTCG	485	M
91	6B	20696727	GCTTACCAGCCAGAGTGAGG	AACATGCGTTTTGTTGTCCA	431	F
92	7B	102760002	GCAGAGGAGAGCAGAGAGGA	TGCCGACCAAAATAAAGAGG	477	×
93	2D	229311164	TTGGACATTCCCATGCTGTA	CAGGAGGGCTCACATAGCTC	444	×
The labeling results were divided into four categories: ‘M’, ‘F’, ‘×’ and ‘√’. ‘M’ means that two or more bands of different sizes were produced after digestion with corresponding restricted enzyme; ‘F’ means failure of the PCR amplification; ‘×’ and ‘√’ are monomorphic and polymorphic between the BSL and NSL wheat plants, respectively

## Sheet: Table S3
Table S3. Clean reads quality metrics
Sample	Total Raw Reads(Mb)	Total Clean Reads(Mb)	Total Clean Bases(Gb)	Clean Reads Q20(%)	Clean Reads Q30(%)	Clean Reads Ratio(%)
BSL_1	241.55	220.63	22.06	97.37	90.09	91.34
BSL_2	239.06	220.61	22.06	97.5	90.52	92.28
NSL_1	234.07	220.38	22.04	97.56	90.62	94.15
NSL_2	239.06	220.23	22.02	97.59	90.69	92.13

## Sheet: Table S4
Table S4. 2540 DEGs between the BSL and NSL plants
GeneID	log2FoldChange(BSL/NSL)	Padj	Up/Down-Regulation	Pvalue	Cellular Component	Molecular Function	Biological Process	Kegg Orthology	Nr Description
BGI_novel_G002943	-1.27042	1.8862e-12	Down	9.72215e-15	NA	NA	NA	NA	gi|326499137|dbj|BAK06059.1|//predicted protein [Hordeum vulgare subsp. vulgare]
TraesCS7D01G113400	-1.78137	0.000182066	Down	5.07985e-06	NA	NA	NA	NA	gi|326502068|dbj|BAK06526.1|//predicted protein [Hordeum vulgare subsp. vulgare]
TraesCS4D01G357900	-1.1577	0.00179945	Down	6.8839e-05	NA	NA	NA	K17046//protein DEK;K01555//fumarylacetoacetase [EC:3.7.1.2];K03243//translation initiation factor 5B;K09291//nucleoprotein TPR;K11294//nucleolin;K20478//golgin subfamily B member 1;K14306//nuclear pore complex protein Nup62	gi|475569072|gb|EMT15675.1|//hypothetical protein F775_04564 [Aegilops tauschii]
TraesCS6A01G192900	-1.23124	0.00309528	Down	0.000129331	GO:0016020//membrane	GO:0000166//nucleotide binding;GO:0004672//protein kinase activity;GO:0032550//purine ribonucleoside binding	GO:0006464//cellular protein modification process	K08819//cyclin-dependent kinase 12/13 [EC:2.7.11.22 2.7.11.23]	gi|326526335|dbj|BAJ97184.1|//predicted protein [Hordeum vulgare subsp. vulgare]
TraesCS3A01G479100	1.17931	0.0390496	Up	0.00264442	NA	NA	NA	K13457//disease resistance protein RPM1	gi|521311581|gb|AGP75914.1|//CNL2 [Triticum monococcum subsp. monococcum]
TraesCS2B01G075800	1.08042	9.20996e-17	Up	1.87697e-19	NA	NA	NA	NA	gi|475491557|gb|EMT03561.1|//hypothetical protein F775_27439 [Aegilops tauschii]
TraesCS5A01G512200	-1.36822	1.91249e-05	Down	4.1126e-07	GO:0016020//membrane	NA	GO:0044765//single-organism transport	NA	gi|357142189|ref|XP_003572488.1|//PREDICTED: cation/H(+) antiporter 15-like [Brachypodium distachyon]
BGI_novel_G004303	-1.55382	0.000124144	Down	3.29925e-06	NA	GO:0017057//6-phosphogluconolactonase activity	GO:0006098//pentose-phosphate shunt;GO:0005975//carbohydrate metabolic process	K01057//6-phosphogluconolactonase [EC:3.1.1.31]	gi|326495298|dbj|BAJ85745.1|//predicted protein [Hordeum vulgare subsp. vulgare]
TraesCS5B01G081500	-1.19241	0.00468702	Down	0.000209417	NA	GO:0016772//transferase activity, transferring phosphorus-containing groups	NA	K08819//cyclin-dependent kinase 12/13 [EC:2.7.11.22 2.7.11.23]	gi|326524217|dbj|BAJ97119.1|//predicted protein [Hordeum vulgare subsp. vulgare]
TraesCS2D01G218800	-1.02375	1.37056e-11	Down	8.09143e-14	NA	NA	NA	K06700//proteasome inhibitor subunit 1 (PI31)	gi|357122496|ref|XP_003562951.1|//PREDICTED: probable proteasome inhibitor [Brachypodium distachyon]
TraesCS6B01G449000	-1.06567	0.0139721	Down	0.000760522	NA	GO:0016791//phosphatase activity	NA	K06269//serine/threonine-protein phosphatase PP1 catalytic subunit [EC:3.1.3.16]	gi|475562484|gb|EMT14040.1|//Serine/threonine-protein phosphatase PP1 [Aegilops tauschii]
TraesCSU01G003300	-1.33786	3.16329e-06	Down	5.57987e-08	GO:0016020//membrane;GO:0043231//intracellular membrane-bounded organelle	GO:0016757//transferase activity, transferring glycosyl groups	NA	K20923//mixed-linked glucan synthase [EC:2.4.1.-]	gi|166863537|gb|ABZ01581.1|//cellulose synthase-like CslF9 [Hordeum vulgare]
TraesCS7D01G473100	-1.64659	0.0111501	Down	0.000584194	NA	NA	NA	NA	gi|475599985|gb|EMT24393.1|//hypothetical protein F775_09014 [Aegilops tauschii]
TraesCS3A01G071500	-1.15243	1.07259e-10	Down	7.50859e-13	GO:0016021//integral component of membrane	GO:0004252//serine-type endopeptidase activity	GO:0016485//protein processing	K01240//uridine nucleosidase [EC:3.2.2.3]	gi|669027685|emb|CDM81217.1|//unnamed protein product [Triticum aestivum]
TraesCS7A01G362200	2.45925	0.000122649	Up	3.25281e-06	GO:0009527//plastid outer membrane	GO:0046914//transition metal ion binding;GO:0046906//tetrapyrrole binding;GO:0016491//oxidoreductase activity	GO:0009685//gibberellin metabolic process;GO:0006091//generation of precursor metabolites and energy;GO:0055114//oxidation-reduction process;GO:0046903//secretion	K04122//ent-kaurene oxidase [EC:1.14.13.78]	gi|326367360|gb|ADZ55286.1|//ent-kaurene oxidase [Triticum aestivum]
TraesCS3D01G066500	-1.24275	7.31401e-09	Down	7.33927e-11	NA	NA	NA	NA	gi|326515486|dbj|BAK06989.1|//predicted protein [Hordeum vulgare subsp. vulgare]
TraesCS3D01G227800	-1.34456	0.000669507	Down	2.22208e-05	GO:0016020//membrane	NA	GO:0009414//response to water deprivation;GO:0006952//defense response;GO:0009642//response to light intensity	NA	gi|669029281|emb|CDM83439.1|//unnamed protein product [Triticum aestivum]
BGI_novel_G017650	1.14428	9.10761e-06	Up	1.78287e-07	NA	NA	NA	K12951//cation-transporting P-type ATPase D [EC:3.6.3.-];K08775//breast cancer 2 susceptibility protein	gi|474150924|gb|EMS56954.1|//hypothetical protein TRIUR3_15970 [Triticum urartu]
TraesCS6B01G295900	1.07146	0.0310206	Up	0.00199329	GO:0043231//intracellular membrane-bounded organelle	GO:0046983//protein dimerization activity	NA	K13422//transcription factor MYC2	gi|475514897|gb|EMT05766.1|//Transcription factor bHLH89 [Aegilops tauschii]
TraesCS5B01G119500	-1.234	8.34643e-12	Down	4.76734e-14	GO:0043231//intracellular membrane-bounded organelle	NA	NA	K09571//FK506-binding protein 4/5 [EC:5.2.1.8]	gi|326487760|dbj|BAK05552.1|//predicted protein [Hordeum vulgare subsp. vulgare]
TraesCS7D01G505600	-1.32324	4.91903e-05	Down	1.17826e-06	NA	NA	GO:0008283//cell proliferation	K14006//protein transport protein SEC23	gi|475582779|gb|EMT19237.1|//hypothetical protein F775_11263 [Aegilops tauschii]
TraesCS2D01G112000	-1.57931	2.22653e-24	Down	1.26158e-27	NA	NA	NA	NA	gi|326529069|dbj|BAK00928.1|//predicted protein [Hordeum vulgare subsp. vulgare]
TraesCS2A01G570900	-1.22003	5.59422e-09	Down	5.47039e-11	GO:0043231//intracellular membrane-bounded organelle	GO:0042578//phosphoric ester hydrolase activity	GO:0044238//primary metabolic process	NA	gi|326524642|dbj|BAK04257.1|//predicted protein [Hordeum vulgare subsp. vulgare]
TraesCSU01G214700	-1.0213	1.31351e-12	Down	6.46821e-15	NA	NA	NA	K14759//isochorismate synthase / 2-succinyl-5-enolpyruvyl-6-hydroxy-3-cyclohexene-1-carboxylate synthase / 2-succinyl-6-hydroxy-2,4-cyclohexadiene-1-carboxylate synthase / O-succinylbenzoate synthase [EC:5.4.4.2 2.2.1.9 4.2.99.20 4.2.1.113]	gi|475620840|gb|EMT31254.1|//hypothetical protein F775_17120 [Aegilops tauschii]
TraesCS5A01G450000	1.05528	0.0242887	Up	0.00146857	NA	NA	NA	NA	NA
TraesCS3D01G388500	-1.07403	2.01547e-08	Down	2.19188e-10	GO:0043231//intracellular membrane-bounded organelle;GO:0005739//mitochondrion	NA	NA	K18342//OTU domain-containing protein 6 [EC:3.4.19.12]	gi|474273141|gb|EMS60950.1|//U-box domain-containing protein 6 [Triticum urartu];gi|326488725|dbj|BAJ97974.1|//predicted protein [Hordeum vulgare subsp. vulgare]
TraesCS2B01G258700	-1.02778	0.000113551	Down	2.99282e-06	NA	NA	NA	NA	gi|475498557|gb|EMT04088.1|//hypothetical protein F775_18395 [Aegilops tauschii]
TraesCS7A01G515200	-1.35113	1.61219e-07	Down	2.10397e-09	NA	NA	GO:0008283//cell proliferation	K14006//protein transport protein SEC23	gi|475582779|gb|EMT19237.1|//hypothetical protein F775_11263 [Aegilops tauschii]
TraesCS3D01G380700	1.25915	4.13811e-07	Up	6.02439e-09	GO:0031224//intrinsic component of membrane;GO:0043231//intracellular membrane-bounded organelle	GO:0016758//transferase activity, transferring hexosyl groups	GO:0006464//cellular protein modification process;GO:0010208//pollen wall assembly	K06638//mitotic spindle assembly checkpoint protein MAD1;K20855//beta-1,3-galactosyltransferase 1/2/3/4/5/7/8 [EC:2.4.1.-]	gi|475623815|gb|EMT32377.1|//Putative beta-1,3-galactosyltransferase 8 [Aegilops tauschii]
TraesCS5B01G533300	-1.25524	5.3463e-07	Down	7.94944e-09	GO:0043231//intracellular membrane-bounded organelle	NA	NA	NA	gi|357114743|ref|XP_003559154.1|//PREDICTED: uncharacterized protein LOC100834442 [Brachypodium distachyon]
TraesCS5D01G002400	-1.14688	6.03782e-08	Down	7.2064e-10	GO:0031224//intrinsic component of membrane	GO:0015078//hydrogen ion transmembrane transporter activity	GO:0044763//single-organism cellular process;GO:0006811//ion transport	NA	gi|326502038|dbj|BAK06511.1|//predicted protein [Hordeum vulgare subsp. vulgare]
BGI_novel_G009992	1.17722	0.00176366	Up	6.72763e-05	GO:0009536//plastid	GO:0008237//metallopeptidase activity	GO:0071704//organic substance metabolic process	K01414//oligopeptidase A [EC:3.4.24.70]	gi|573921154|ref|XP_006648170.1|//PREDICTED: thimet oligopeptidase-like [Oryza brachyantha]
TraesCS7A01G271700	-1.32828	2.92186e-08	Down	3.29778e-10	GO:0044424//intracellular part;GO:0005634//nucleus;GO:0005737//cytoplasm	NA	GO:0044763//single-organism cellular process;GO:0016043//cellular component organization	K03006//DNA-directed RNA polymerase II subunit RPB1 [EC:2.7.7.6];K00276//primary-amine oxidase [EC:1.4.3.21]	gi|326529899|dbj|BAK08229.1|//predicted protein [Hordeum vulgare subsp. vulgare]
BGI_novel_G001951	-1.45625	0.000898171	Down	3.10767e-05	NA	NA	NA	K13172//serine/arginine repetitive matrix protein 2	gi|475554364|gb|EMT12217.1|//hypothetical protein F775_04667 [Aegilops tauschii]
BGI_novel_G009897	-1.2237	5.30853e-11	Down	3.49052e-13	GO:0016020//membrane	GO:0004672//protein kinase activity	NA	K04733//interleukin-1 receptor-associated kinase 4 [EC:2.7.11.1]	gi|326517820|dbj|BAK03828.1|//predicted protein [Hordeum vulgare subsp. vulgare]
TraesCS4A01G116700	-1.31549	5.18945e-09	Down	5.04613e-11	GO:0043231//intracellular membrane-bounded organelle;GO:0030312//external encapsulating structure	GO:0052689//carboxylic ester hydrolase activity;GO:0030234//enzyme regulator activity	GO:0044092//negative regulation of molecular function;GO:0071555//cell wall organization	K01051//pectinesterase [EC:3.1.1.11]	gi|475321250|gb|EMT00224.1|//Putative pectinesterase/pectinesterase inhibitor 21 [Aegilops tauschii]
TraesCS4A01G402400	-1.33781	1.28674e-11	Down	7.57306e-14	NA	NA	NA	NA	gi|41400379|gb|AAS07041.1|//pollen-specific protein [Triticum aestivum]
BGI_novel_G003049	-1.36771	0.0397217	Down	0.00270191	NA	NA	NA	K06129//lysophospholipase III [EC:3.1.1.5]	gi|326525010|dbj|BAK04441.1|//predicted protein [Hordeum vulgare subsp. vulgare]
TraesCS1A01G043000	-1.42018	0.000322954	Down	9.66897e-06	NA	NA	NA	NA	gi|944234423|gb|KQK98785.1|//hypothetical protein SETIT_012126mg, partial [Setaria italica]
BGI_novel_G011796	-1.54515	0.0126241	Down	0.00067525	NA	NA	NA	K02184//formin 2	gi|551563490|ref|XP_005768418.1|//hypothetical protein EMIHUDRAFT_436633 [Emiliania huxleyi CCMP1516]
TraesCS6B01G029300	-1.15638	5.90742e-16	Down	1.43067e-18	NA	NA	NA	NA	gi|474450005|gb|EMS68852.1|//hypothetical protein TRIUR3_24754 [Triticum urartu]
TraesCS6A01G143500	-1.33393	0.00532543	Down	0.00024422	NA	NA	NA	NA	gi|473895642|gb|EMS48953.1|//hypothetical protein TRIUR3_11489 [Triticum urartu]
BGI_novel_G014591	1.34058	0.0398211	Up	0.00271122	NA	NA	NA	K08867//WNK lysine deficient protein kinase [EC:2.7.11.1]	gi|326496739|dbj|BAJ98396.1|//predicted protein [Hordeum vulgare subsp. vulgare]
TraesCS2D01G381800	1.06338	0.0253512	Up	0.00154857	GO:0031224//intrinsic component of membrane	GO:0046914//transition metal ion binding;GO:0016830//carbon-carbon lyase activity	GO:0006081//cellular aldehyde metabolic process;GO:0007275//multicellular organism development;GO:0006633//fatty acid biosynthetic process	K15404//aldehyde decarbonylase [EC:4.1.99.5]	gi|473885839|gb|EMS48098.1|//Protein WAX2 [Triticum urartu]
TraesCS5D01G347500	-1.79018	0.0151203	Down	0.000836283	GO:0043231//intracellular membrane-bounded organelle	NA	NA	K02883//large subunit ribosomal protein L18e;K11855//ubiquitin carboxyl-terminal hydrolase 36/42 [EC:3.4.19.12]	gi|475617865|gb|EMT30273.1|//Cortical cell-delineating protein [Aegilops tauschii]
BGI_novel_G000212	-1.44895	0.00937564	Down	0.000476999	NA	NA	NA	NA	gi|474315721|gb|EMS62085.1|//hypothetical protein TRIUR3_13392 [Triticum urartu]
TraesCS2B01G491000	-3.02632	1.79414e-10	Down	1.31992e-12	NA	NA	NA	K00422//polyphenol oxidase [EC:1.10.3.1]	gi|296034254|gb|ADG85002.1|//polyphenol oxidase [Triticum aestivum]
TraesCS2A01G052000	-1.42013	0.00445002	Down	0.000197233	NA	NA	NA	K14006//protein transport protein SEC23	gi|473935276|gb|EMS50110.1|//hypothetical protein TRIUR3_01451 [Triticum urartu]
TraesCS5A01G484100	1.27434	0.018425	Up	0.00105544	NA	GO:0004396//hexokinase activity;GO:0032550//purine ribonucleoside binding	GO:0005982//starch metabolic process;GO:0006796//phosphate-containing compound metabolic process	K00847//fructokinase [EC:2.7.1.4]	gi|473797438|gb|EMS46497.1|//hypothetical protein TRIUR3_22532 [Triticum urartu]
TraesCS5B01G001300	-1.66314	0.0281436	Down	0.00176184	NA	NA	NA	NA	gi|474103545|gb|EMS55353.1|//hypothetical protein TRIUR3_28097 [Triticum urartu]
BGI_novel_G004420	-1.42675	1.3832e-06	Down	2.23997e-08	NA	NA	NA	K08873//serine/threonine-protein kinase SMG1 [EC:2.7.11.1];K11000//callose synthase [EC:2.4.1.-]	gi|721628612|ref|XP_010229804.1|//PREDICTED: uncharacterized protein LOC104582150 [Brachypodium distachyon]
TraesCS2A01G521800	-1.08884	3.45117e-05	Down	7.90084e-07	GO:0031224//intrinsic component of membrane	GO:0015078//hydrogen ion transmembrane transporter activity	GO:0044763//single-organism cellular process;GO:0006811//ion transport	NA	gi|474023150|gb|EMS52978.1|//Cation/H(+) antiporter 15 [Triticum urartu]
TraesCS5B01G476100	-1.25938	3.99269e-06	Down	7.18831e-08	GO:0043231//intracellular membrane-bounded organelle	NA	NA	K01870//isoleucyl-tRNA synthetase [EC:6.1.1.5]	gi|474112684|gb|EMS55722.1|//hypothetical protein TRIUR3_10365 [Triticum urartu]
BGI_novel_G017567	1.6476	4.28639e-21	Up	3.99564e-24	NA	NA	NA	K07874//Ras-related protein Rab-1A;K00801//farnesyl-diphosphate farnesyltransferase [EC:2.5.1.21]	gi|474288269|gb|EMS61229.1|//Auxin-induced protein 5NG4 [Triticum urartu]
TraesCS3A01G011100	-2.41967	1.99081e-11	Down	1.20989e-13	GO:0030312//external encapsulating structure	NA	GO:0000003//reproduction	K20628//expansin	gi|473889776|gb|EMS48544.1|//Expansin-B7 [Triticum urartu]
TraesCS5A01G230200	2.21516	0.000653322	Up	2.16067e-05	NA	NA	NA	NA	gi|326490916|dbj|BAJ90125.1|//predicted protein [Hordeum vulgare subsp. vulgare]
BGI_novel_G015671	-3.81064	1.22491e-11	Down	7.18681e-14	NA	NA	NA	K08669//HtrA serine peptidase 2 [EC:3.4.21.108];K15463//tRNA A64-2'-O-ribosylphosphate transferase [EC:2.4.2.-]	gi|475606025|gb|EMT26259.1|//Putative protease Do-like 14 [Aegilops tauschii]
TraesCS2B01G539800	1.21466	5.77719e-06	Up	1.07759e-07	GO:0043231//intracellular membrane-bounded organelle	GO:1901363//heterocyclic compound binding;GO:0097159//organic cyclic compound binding;GO:0004672//protein kinase activity;GO:0036094//small molecule binding	GO:0006796//phosphate-containing compound metabolic process	K04733//interleukin-1 receptor-associated kinase 4 [EC:2.7.11.1]	gi|475348815|gb|EMT00411.1|//Cysteine-rich receptor-like protein kinase 10 [Aegilops tauschii]
TraesCS1D01G117300	-1.27887	2.24203e-07	Down	3.05707e-09	NA	NA	NA	K14611//solute carrier family 23 (nucleobase transporter), member 1/2;K08234//glyoxylase I family protein	gi|475588603|gb|EMT20922.1|//hypothetical protein F775_15409 [Aegilops tauschii]
TraesCS4D01G074800	-1.11909	8.47716e-12	Down	4.84976e-14	GO:0043231//intracellular membrane-bounded organelle;GO:0031982//vesicle	GO:0004175//endopeptidase activity;GO:0016491//oxidoreductase activity	GO:0019538//protein metabolic process	K16292//KDEL-tailed cysteine endopeptidase [EC:3.4.22.-]	gi|374530932|gb|AEP83812.2|//cysteine endopeptidase EP8 [Secale cereale x Triticum turgidum subsp. durum]
TraesCS7A01G510300	-1.51066	0.0492074	Down	0.00353691	NA	NA	NA	K14491//two-component response regulator ARR-B family	gi|475614705|gb|EMT29170.1|//Two-component response regulator ARR12 [Aegilops tauschii]
BGI_novel_G014756	-1.57759	0.0439946	Down	0.00307257	NA	NA	NA	NA	gi|475484238|gb|EMT03101.1|//hypothetical protein F775_17701 [Aegilops tauschii]
BGI_novel_G012321	1.49542	0.00268333	Up	0.000109698	NA	NA	NA	K10990//RecQ-mediated genome instability protein 1	gi|955716394|ref|XP_014660371.1|//PREDICTED: extensin-like [Setaria italica]
TraesCS4A01G000300	-1.38627	1.17622e-07	Down	1.49202e-09	NA	GO:0004672//protein kinase activity	GO:0006796//phosphate-containing compound metabolic process	K04733//interleukin-1 receptor-associated kinase 4 [EC:2.7.11.1]	gi|475493948|gb|EMT03734.1|//Serine/threonine-protein kinase PBS1 [Aegilops tauschii]
TraesCS4B01G127200	-1.17248	8.34643e-12	Down	4.76602e-14	NA	NA	NA	K01051//pectinesterase [EC:3.1.1.11]	gi|474403213|gb|EMS66262.1|//Halomucin [Triticum urartu]
TraesCS6B01G030300	1.01563	0.000166798	Up	4.60355e-06	NA	NA	NA	K13065//shikimate O-hydroxycinnamoyltransferase [EC:2.3.1.133]	gi|475584942|gb|EMT19921.1|//Anthranilate N-benzoyltransferase protein 2 [Aegilops tauschii]
BGI_novel_G017511	1.32886	0.0336285	Up	0.00220539	NA	NA	NA	K14509//ethylene receptor [EC:2.7.13.-];K17604//zinc finger SWIM domain-containing protein 3	gi|944081840|gb|KQK17192.1|//hypothetical protein BRADI_1g32951 [Brachypodium distachyon]
TraesCS2B01G457400	-1.14303	0.00056118	Down	1.80783e-05	NA	NA	NA	NA	gi|473914864|gb|EMS49708.1|//hypothetical protein TRIUR3_11077 [Triticum urartu]
TraesCS7D01G536300	-1.01568	0.000446578	Down	1.39456e-05	GO:0043234//protein complex	GO:0019787//ubiquitin-like protein transferase activity	GO:0032446//protein modification by small protein conjugation	K08332	gi|475329545|gb|EMT00311.1|//U-box domain-containing protein 15 [Aegilops tauschii]
BGI_novel_G017304	-1.7146	0.00980266	Down	0.000503741	NA	NA	NA	NA	gi|474416458|gb|EMS67240.1|//hypothetical protein TRIUR3_32491 [Triticum urartu]
TraesCS5A01G012500	-1.00213	4.44722e-05	Down	1.05192e-06	GO:0043231//intracellular membrane-bounded organelle;GO:0016021//integral component of membrane	NA	NA	K03021//DNA-directed RNA polymerase III subunit RPC2 [EC:2.7.7.6];K15601//lysine-specific demethylase 3 [EC:1.14.11.-]	gi|475583192|gb|EMT19397.1|//Putative membrane protein [Aegilops tauschii]
TraesCS2D01G220000	-1.10311	2.36422e-08	Down	2.61222e-10	GO:0009536//plastid	GO:0016863//intramolecular oxidoreductase activity, transposing C=C bonds	GO:0008299//isoprenoid biosynthetic process;GO:0006721//terpenoid metabolic process;GO:0009791//post-embryonic development	K01823//isopentenyl-diphosphate Delta-isomerase [EC:5.3.3.2]	gi|326508098|dbj|BAJ86792.1|//predicted protein [Hordeum vulgare subsp. vulgare]
TraesCS5A01G329700	-1.31531	0.000408546	Down	1.25862e-05	GO:0043231//intracellular membrane-bounded organelle	GO:0016798//hydrolase activity, acting on glycosyl bonds	GO:0008152//metabolic process	K19891//glucan endo-1,3-beta-glucosidase 1/2/3 [EC:3.2.1.39]	gi|326525080|dbj|BAK07810.1|//predicted protein [Hordeum vulgare subsp. vulgare]
BGI_novel_G006593	-4.40923	4.99665e-16	Down	1.19183e-18	NA	GO:0016298//lipase activity	GO:0006629//lipid metabolic process	K10206//LL-diaminopimelate aminotransferase [EC:2.6.1.83]	gi|669030336|emb|CDM84832.1|//unnamed protein product [Triticum aestivum]
TraesCS2D01G128600	-1.02549	4.40087e-12	Down	2.37294e-14	GO:0031981//nuclear lumen;GO:0030312//external encapsulating structure	NA	NA	K14564//nucleolar protein 56	gi|475516511|gb|EMT05996.1|//hypothetical protein F775_30288 [Aegilops tauschii]
TraesCS4D01G299600	-1.19199	1.36658e-08	Down	1.43e-10	GO:0043231//intracellular membrane-bounded organelle	NA	NA	K04733//interleukin-1 receptor-associated kinase 4 [EC:2.7.11.1]	gi|326527425|dbj|BAK07987.1|//predicted protein [Hordeum vulgare subsp. vulgare]
BGI_novel_G011144	2.19641	0.00114501	Up	4.1072e-05	NA	GO:0043169//cation binding;GO:0004721//phosphoprotein phosphatase activity	NA	K19477//cGMP-dependent protein kinase 2 [EC:2.7.11.12]	gi|944079578|gb|KQK14930.1|//hypothetical protein BRADI_1g19620 [Brachypodium distachyon]
TraesCS4B01G218800	-1.17207	0.00221213	Down	8.81236e-05	GO:0043231//intracellular membrane-bounded organelle	NA	NA	K20929//glyoxal/methylglyoxal oxidase [EC:1.2.3.15]	gi|475447221|gb|EMT01589.1|//hypothetical protein F775_04099 [Aegilops tauschii]
TraesCS6A01G327900	-1.15268	0.00299501	Down	0.000124594	NA	NA	NA	NA	gi|326526147|dbj|BAJ93250.1|//predicted protein [Hordeum vulgare subsp. vulgare]
TraesCS4A01G365300	-1.20144	6.6391e-12	Down	3.70113e-14	NA	NA	NA	NA	gi|473907434|gb|EMS49432.1|//hypothetical protein TRIUR3_23333 [Triticum urartu]
BGI_novel_G006062	1.70155	6.77767e-06	Up	1.28775e-07	NA	NA	NA	K14319//Ran GTPase-activating protein 1	gi|475608022|gb|EMT26893.1|//hypothetical protein F775_13652 [Aegilops tauschii]
TraesCS5D01G033600	-1.25283	8.83016e-10	Down	7.469e-12	NA	NA	NA	NA	gi|937943229|dbj|BAT18141.1|//Os12g0621400 [Oryza sativa Japonica Group]
TraesCS1D01G267300	1.47979	5.55748e-08	Up	6.58231e-10	GO:0031224//intrinsic component of membrane;GO:0043231//intracellular membrane-bounded organelle	GO:0016758//transferase activity, transferring hexosyl groups	GO:0006464//cellular protein modification process;GO:0010208//pollen wall assembly	K20855//beta-1,3-galactosyltransferase 1/2/3/4/5/7/8 [EC:2.4.1.-]	gi|473763918|gb|EMS45879.1|//putative beta-1,3-galactosyltransferase 8 [Triticum urartu]
TraesCS1A01G443800	-1.13031	1.26104e-10	Down	8.9546e-13	NA	NA	NA	K13449//pathogenesis-related protein 1;K05747//Wiskott-Aldrich syndrome protein	gi|944069072|gb|KQK04556.1|//hypothetical protein BRADI_2g14255, partial [Brachypodium distachyon];gi|302851281|ref|XP_002957165.1|//hypothetical protein VOLCADRAFT_98215 [Volvox carteri f. nagariensis]
TraesCS2D01G475600	-1.13868	0.0019889	Down	7.75042e-05	NA	GO:0016874//ligase activity	NA	K04733//interleukin-1 receptor-associated kinase 4 [EC:2.7.11.1];K08332	gi|326488809|dbj|BAJ98016.1|//predicted protein [Hordeum vulgare subsp. vulgare]
TraesCS5B01G339000	-1.06696	0.0170025	Down	0.000961055	GO:0016020//membrane;GO:0043231//intracellular membrane-bounded organelle	NA	GO:0044765//single-organism transport	NA	gi|475561653|gb|EMT13810.1|//K(+)/H(+) antiporter 1 [Aegilops tauschii]
TraesCS5D01G475000	-1.75517	0.0126774	Down	0.000678926	GO:0043231//intracellular membrane-bounded organelle	NA	NA	K03006//DNA-directed RNA polymerase II subunit RPB1 [EC:2.7.7.6];K04733//interleukin-1 receptor-associated kinase 4 [EC:2.7.11.1]	gi|473897264|gb|EMS49012.1|//Chemocyanin [Triticum urartu]
TraesCS3D01G070700	-1.22644	0.000392327	Down	1.20507e-05	NA	NA	NA	NA	gi|669027685|emb|CDM81217.1|//unnamed protein product [Triticum aestivum]
TraesCS5D01G368000	1.37851	1.59406e-05	Up	3.34918e-07	NA	NA	NA	K17604//zinc finger SWIM domain-containing protein 3;K17086//transmembrane 9 superfamily member 2/4;K11323//histone arginine demethylase JMJD6 [EC:1.14.11.-];K10839//UV excision repair protein RAD23;K14808//ATP-dependent RNA helicase DDX54/DBP10 [EC:3.6.4.13]	gi|721659605|ref|XP_010234836.1|//PREDICTED: uncharacterized protein LOC100834814 [Brachypodium distachyon];gi|222629925|gb|EEE62057.1|//hypothetical protein OsJ_16841 [Oryza sativa Japonica Group];gi|960487396|ref|XP_010237872.2|//PREDICTED: translation initiation factor IF-2-like isoform X3 [Brachypodium distachyon]
BGI_novel_G008165	1.10955	0.0094272	Up	0.000480484	NA	NA	NA	K16280//E3 ubiquitin-protein ligase RGLG [EC:2.3.2.27];K02184//formin 2	gi|992278259|gb|KXG36611.1|//hypothetical protein SORBI_002G362800 [Sorghum bicolor]
TraesCS3D01G058100	1.46045	0.040313	Up	0.00275245	NA	NA	NA	K16190//glucuronokinase [EC:2.7.1.43];K13422//transcription factor MYC2	gi|474108207|gb|EMS55506.1|//Transcription factor bHLH93 [Triticum urartu]
TraesCS2A01G062000	1.14326	1.90947e-10	Up	1.41175e-12	NA	NA	NA	NA	gi|475528424|gb|EMT07625.1|//hypothetical protein F775_17036 [Aegilops tauschii]
TraesCS2D01G322100	-1.34144	0.000862722	Down	2.97004e-05	GO:0043231//intracellular membrane-bounded organelle	GO:0003824//catalytic activity;GO:0005488//binding	GO:0005996//monosaccharide metabolic process	K01785//aldose 1-epimerase [EC:5.1.3.3]	gi|475604319|gb|EMT25696.1|//Aldose 1-epimerase [Aegilops tauschii]
TraesCS2D01G162700	-1.33782	8.81516e-05	Down	2.27021e-06	GO:0043231//intracellular membrane-bounded organelle	NA	NA	NA	gi|473746022|gb|EMS45535.1|//hypothetical protein TRIUR3_16964 [Triticum urartu]
BGI_novel_G017711	1.70755	0.000101094	Up	2.63586e-06	GO:0005774//vacuolar membrane;GO:0005749//mitochondrial respiratory chain complex II, succinate dehydrogenase complex (ubiquinone);GO:0009536//plastid	NA	NA	K02872//large subunit ribosomal protein L13Ae;K08341//GABA(A) receptor-associated protein	gi|670020198|emb|CDJ26524.1|//unnamed protein product [Triticum aestivum]
TraesCS7A01G398900	-1.10092	0.00466355	Down	0.000208028	GO:0043231//intracellular membrane-bounded organelle	GO:0046914//transition metal ion binding;GO:0046906//tetrapyrrole binding;GO:0016491//oxidoreductase activity	GO:0044710//single-organism metabolic process	K00487//trans-cinnamate 4-monooxygenase [EC:1.14.13.11]	gi|326488881|dbj|BAJ98052.1|//predicted protein [Hordeum vulgare subsp. vulgare]
TraesCS3D01G478900	-1.45799	3.02813e-06	Down	5.30436e-08	GO:0043231//intracellular membrane-bounded organelle	GO:0016798//hydrolase activity, acting on glycosyl bonds	GO:0044238//primary metabolic process;GO:0006950//response to stress	K19891//glucan endo-1,3-beta-glucosidase 1/2/3 [EC:3.2.1.39]	gi|475592625|gb|EMT22138.1|//Glucan endo-1,3-beta-glucosidase GIV [Aegilops tauschii]
TraesCS1A01G253700	-1.18708	0.00145493	Down	5.3811e-05	NA	NA	NA	NA	gi|326499257|dbj|BAK06119.1|//predicted protein [Hordeum vulgare subsp. vulgare]
TraesCS2A01G120800	-1.46142	5.02718e-15	Down	1.47018e-17	GO:0043231//intracellular membrane-bounded organelle	GO:0016160//amylase activity	GO:0005976//polysaccharide metabolic process	K01177//beta-amylase [EC:3.2.1.2]	gi|326517597|dbj|BAK03717.1|//predicted protein [Hordeum vulgare subsp. vulgare]
TraesCS2B01G246100	-1.14933	7.30152e-06	Down	1.40262e-07	GO:0035838//growing cell tip	GO:0032550//purine ribonucleoside binding	GO:0035556//intracellular signal transduction	K07976//Rab family, other	gi|357116750|ref|XP_003560141.1|//PREDICTED: septum-promoting GTP-binding protein 1 [Brachypodium distachyon]
TraesCSU01G226900	1.26619	0.000167029	Up	4.61145e-06	NA	NA	NA	K12135//zinc finger protein CONSTANS	gi|474436164|gb|EMS68185.1|//Zinc finger protein CONSTANS-LIKE 12 [Triticum urartu]
TraesCS5D01G171800	1.17218	0.000257935	Up	7.49133e-06	GO:0043231//intracellular membrane-bounded organelle	GO:0016787//hydrolase activity	NA	K21026//acetylajmaline esterase [EC:3.1.1.80];K01188//beta-glucosidase [EC:3.2.1.21];K00679//phospholipid:diacylglycerol acyltransferase [EC:2.3.1.158];K10960//geranylgeranyl diphosphate/geranylgeranyl-bacteriochlorophyllide a reductase [EC:1.3.1.83 1.3.1.111]	gi|326524768|dbj|BAK04320.1|//predicted protein [Hordeum vulgare subsp. vulgare]
TraesCS3B01G025600	-1.75772	5.19938e-29	Down	1.61557e-32	GO:0043231//intracellular membrane-bounded organelle	GO:0046914//transition metal ion binding;GO:0046906//tetrapyrrole binding;GO:0016491//oxidoreductase activity	GO:0044710//single-organism metabolic process	K20660//cytochrome P450 family 709	gi|669027209|emb|CDM80484.1|//unnamed protein product [Triticum aestivum]
TraesCS2A01G269200	-1.04885	7.0112e-05	Down	1.75181e-06	GO:0043231//intracellular membrane-bounded organelle	NA	NA	K19519//transforming growth factor-beta-induced protein	gi|115446025|ref|NP_001046792.1|//Os02g0461500 [Oryza sativa Japonica Group]
TraesCS1B01G478300	-1.1348	7.47369e-05	Down	1.87898e-06	NA	NA	NA	K13449//pathogenesis-related protein 1	gi|944069072|gb|KQK04556.1|//hypothetical protein BRADI_2g14255, partial [Brachypodium distachyon]
TraesCS4B01G337500	2.23366	2.41538e-13	Up	1.02423e-15	GO:0043231//intracellular membrane-bounded organelle;GO:0005618//cell wall	GO:0043169//cation binding;GO:0016791//phosphatase activity	GO:0009267//cellular response to starvation	K14407//cleavage stimulation factor subunit 2	gi|326497727|dbj|BAK05953.1|//predicted protein [Hordeum vulgare subsp. vulgare]
TraesCS2D01G219400	-1.57611	6.04376e-20	Down	6.95942e-23	NA	NA	NA	K08486//syntaxin 1B/2/3	gi|475583785|gb|EMT19567.1|//Putative syntaxin-131 [Aegilops tauschii]
TraesCS6D01G123300	-1.13161	4.19897e-08	Down	4.86967e-10	GO:0031224//intrinsic component of membrane;GO:0043231//intracellular membrane-bounded organelle	GO:0005351//sugar:proton symporter activity	GO:0044763//single-organism cellular process;GO:0008643//carbohydrate transport;GO:0051707//response to other organism	K16055//trehalose 6-phosphate synthase/phosphatase [EC:2.4.1.15 3.1.3.12];K08150//MFS transporter, SP family, solute carrier family 2 (myo-inositol transporter), member 13;K08145//MFS transporter, SP family, solute carrier family 2 (facilitated glucose transporter), member 8	gi|357148511|ref|XP_003574793.1|//PREDICTED: sugar transport protein 1-like [Brachypodium distachyon]
TraesCS4A01G212800	1.26292	0.000776657	Up	2.62832e-05	GO:0009527//plastid outer membrane	GO:0035250//UDP-galactosyltransferase activity;GO:0005488//binding	GO:0006664//glycolipid metabolic process;GO:0032787//monocarboxylic acid metabolic process;GO:0009267//cellular response to starvation;GO:0030258//lipid modification	K03715//1,2-diacylglycerol 3-beta-galactosyltransferase [EC:2.4.1.46]	gi|326511236|dbj|BAJ87632.1|//predicted protein [Hordeum vulgare subsp. vulgare]
TraesCS5A01G490000	1.2161	3.27873e-05	Up	7.43707e-07	GO:0016020//membrane	GO:0005215//transporter activity	NA	K08150//MFS transporter, SP family, solute carrier family 2 (myo-inositol transporter), member 13	gi|474353902|gb|EMS63099.1|//Monosaccharide-sensing protein 3 [Triticum urartu]
TraesCS5A01G308800	-1.08374	0.00968459	Down	0.000496733	GO:0043231//intracellular membrane-bounded organelle;GO:0005773//vacuole	GO:0015928//fucosidase activity;GO:0004560//alpha-L-fucosidase activity	GO:0022610//biological adhesion;GO:0044238//primary metabolic process;GO:0005975//carbohydrate metabolic process	K01206//alpha-L-fucosidase [EC:3.2.1.51]	gi|326531278|dbj|BAK04990.1|//predicted protein [Hordeum vulgare subsp. vulgare]
BGI_novel_G004424	-1.24392	6.51132e-06	Down	1.23166e-07	NA	NA	NA	K14439//SWI/SNF-related matrix-associated actin-dependent regulator of chromatin subfamily A containing DEAD/H box 1 [EC:3.6.4.12]	gi|828310043|ref|XP_012570965.1|//PREDICTED: glycine-rich cell wall structural protein-like isoform X13 [Cicer arietinum]
TraesCS2A01G334400	-1.25006	0.0244656	Down	0.00148114	GO:0043231//intracellular membrane-bounded organelle	NA	NA	NA	gi|475492852|gb|EMT03670.1|//hypothetical protein F775_11671 [Aegilops tauschii]
TraesCS3B01G218400	-1.22542	5.79266e-13	Down	2.62046e-15	NA	GO:0046872//metal ion binding	NA	K11982//E3 ubiquitin-protein ligase RNF115/126 [EC:2.3.2.27]	gi|669028956|emb|CDM82953.1|//unnamed protein product [Triticum aestivum]
TraesCS2D01G199700	-1.06737	3.49966e-09	Down	3.27188e-11	GO:0009536//plastid	GO:0004659//prenyltransferase activity	GO:0016101//diterpenoid metabolic process	K13789//geranylgeranyl diphosphate synthase, type II [EC:2.5.1.1 2.5.1.10 2.5.1.29]	gi|357122245|ref|XP_003562826.1|//PREDICTED: geranylgeranyl pyrophosphate synthase, chloroplastic-like [Brachypodium distachyon]
TraesCS2D01G126100	-1.92656	1.77507e-23	Down	1.13556e-26	GO:0031224//intrinsic component of membrane;GO:0043231//intracellular membrane-bounded organelle	GO:0016759//cellulose synthase activity	GO:0009856//pollination;GO:0030243//cellulose metabolic process	K20924//cellulose synthase-like protein [EC:2.4.1.-]	gi|475583780|gb|EMT19566.1|//Cellulose synthase-like protein D3 [Aegilops tauschii]
TraesCS4D01G324700	-1.26093	4.5065e-20	Down	4.98334e-23	NA	NA	NA	NA	gi|475602983|gb|EMT25283.1|//hypothetical protein F775_18261 [Aegilops tauschii]
TraesCS2B01G051200	-1.34558	0.00169723	Down	6.44322e-05	NA	NA	NA	NA	NA
TraesCSU01G272600	-1.19315	5.26008e-10	Down	4.25433e-12	NA	NA	NA	NA	gi|475559573|gb|EMT13373.1|//hypothetical protein F775_10863 [Aegilops tauschii]
TraesCS6B01G130200	-1.14562	0.0203876	Down	0.00119245	NA	NA	NA	K03549//KUP system potassium uptake protein	gi|944046929|gb|KQJ82570.1|//hypothetical protein BRADI_5g09708 [Brachypodium distachyon];gi|473777867|gb|EMS46017.1|//Aspartic proteinase nepenthesin-1 [Triticum urartu]
TraesCS1B01G248700	-1.60747	0.000304885	Down	9.06391e-06	GO:0043231//intracellular membrane-bounded organelle;GO:0044421//extracellular region part	GO:0016645//oxidoreductase activity, acting on the CH-NH group of donors;GO:0016616//oxidoreductase activity, acting on the CH-OH group of donors, NAD or NADP as acceptor;GO:0000166//nucleotide binding	GO:0009888//tissue development;GO:0006725//cellular aromatic compound metabolic process;GO:0006091//generation of precursor metabolites and energy;GO:0044710//single-organism metabolic process;GO:0046903//secretion	K00279//cytokinin dehydrogenase [EC:1.5.99.12]	gi|475617771|gb|EMT30248.1|//Cytokinin dehydrogenase 1 [Aegilops tauschii]
TraesCS4B01G117000	1.14281	5.18066e-13	Up	2.32467e-15	GO:0043231//intracellular membrane-bounded organelle	GO:0008238//exopeptidase activity	GO:0019538//protein metabolic process	K01285//lysosomal Pro-X carboxypeptidase [EC:3.4.16.2]	gi|326491047|dbj|BAK05623.1|//predicted protein [Hordeum vulgare subsp. vulgare]
TraesCS5A01G127800	-1.00146	6.89115e-06	Down	1.31372e-07	NA	NA	NA	K13161//heterogeneous nuclear ribonucleoprotein R;K09528//DnaJ homolog subfamily C member 8;K20642//Rho GTPase-activating protein 22/24/25;K13172//serine/arginine repetitive matrix protein 2	gi|474302701|gb|EMS61675.1|//hypothetical protein TRIUR3_23703 [Triticum urartu]
TraesCS5D01G477000	-1.27796	0.000823097	Down	2.81482e-05	GO:0043231//intracellular membrane-bounded organelle	NA	NA	K01870//isoleucyl-tRNA synthetase [EC:6.1.1.5]	gi|474112684|gb|EMS55722.1|//hypothetical protein TRIUR3_10365 [Triticum urartu]
TraesCSU01G088700	-1.13734	0.00200569	Down	7.8287e-05	NA	NA	NA	NA	gi|475587644|gb|EMT20613.1|//hypothetical protein F775_18592 [Aegilops tauschii]
TraesCS2A01G519400	1.26278	0.0449954	Up	0.00316015	NA	NA	NA	NA	gi|473987514|gb|EMS51779.1|//hypothetical protein TRIUR3_31947 [Triticum urartu]
TraesCS5B01G531100	-1.88076	2.07071e-11	Down	1.26034e-13	GO:0043231//intracellular membrane-bounded organelle	NA	NA	NA	gi|474375115|gb|EMS64122.1|//Non-specific lipid-transfer protein 2G [Triticum urartu]
TraesCS3B01G213600	-1.72652	0.0131518	Down	0.000707217	GO:0043231//intracellular membrane-bounded organelle	GO:0015556//C4-dicarboxylate transmembrane transporter activity	GO:0044763//single-organism cellular process;GO:0015743//malate transport;GO:0030001//metal ion transport	K14445//solute carrier family 13 (sodium-dependent dicarboxylate transporter), member 2/3/5	gi|669028795|emb|CDM82721.1|//unnamed protein product [Triticum aestivum]
TraesCS3A01G061200	-1.06512	0.0118432	Down	0.000626677	NA	NA	NA	NA	gi|474391977|gb|EMS65421.1|//hypothetical protein TRIUR3_05801 [Triticum urartu];gi|669027655|emb|CDM81168.1|//unnamed protein product [Triticum aestivum]
TraesCS7D01G552500	-1.29089	3.97255e-07	Down	5.75069e-09	GO:0016020//membrane;GO:0043231//intracellular membrane-bounded organelle;GO:0030312//external encapsulating structure;GO:0005576//extracellular region	GO:0004553//hydrolase activity, hydrolyzing O-glycosyl compounds	GO:0050832//defense response to fungus;GO:0006970//response to osmotic stress;GO:0044238//primary metabolic process	K19893//glucan endo-1,3-beta-glucosidase 5/6 [EC:3.2.1.39]	gi|228411|prf||1803523A//beta glucanase:ISOTYPE=II [Hordeum vulgare]
BGI_novel_G004294	-1.29312	3.35047e-12	Down	1.78819e-14	GO:0009507//chloroplast	GO:0016671//oxidoreductase activity, acting on a sulfur group of donors, disulfide as acceptor;GO:0042802//identical protein binding;GO:0004791//thioredoxin-disulfide reductase activity	GO:0019430//removal of superoxide radicals;GO:0042744//hydrogen peroxide catabolic process;GO:0055114//oxidation-reduction process;GO:0045454//cell redox homeostasis	K00384//thioredoxin reductase (NADPH) [EC:1.8.1.9]	gi|357121651|ref|XP_003562531.1|//PREDICTED: thioredoxin reductase NTRC [Brachypodium distachyon]
TraesCS2B01G038300	-1.46767	0.000941369	Down	3.28725e-05	GO:0043231//intracellular membrane-bounded organelle	GO:0070011//peptidase activity, acting on L-amino acid peptides	GO:0008152//metabolic process	K04733//interleukin-1 receptor-associated kinase 4 [EC:2.7.11.1];K13199//plasminogen activator inhibitor 1 RNA-binding protein	gi|944045817|gb|KQJ81458.1|//hypothetical protein BRADI_5g00840, partial [Brachypodium distachyon]
TraesCS7D01G045800	-1.10987	0.00303239	Down	0.000126372	NA	NA	NA	K13448//calcium-binding protein CML	gi|326501982|dbj|BAK06483.1|//predicted protein [Hordeum vulgare subsp. vulgare]
TraesCS1D01G401000	1.24721	2.70899e-05	Up	6.0185e-07	NA	GO:0016746//transferase activity, transferring acyl groups	GO:0006631//fatty acid metabolic process	K15397//3-ketoacyl-CoA synthase [EC:2.3.1.199]	gi|475560774|gb|EMT13637.1|//hypothetical protein F775_42822 [Aegilops tauschii]
TraesCS1B01G124500	-2.54963	1.03569e-05	Down	2.05299e-07	GO:0043231//intracellular membrane-bounded organelle	GO:0003824//catalytic activity	GO:0005975//carbohydrate metabolic process	K01181//endo-1,4-beta-xylanase [EC:3.2.1.8]	gi|40363757|dbj|BAD06323.1|//putative 1,4-beta-xylanase [Triticum aestivum]
TraesCS4D01G318500	1.85155	2.60639e-10	Up	1.97703e-12	GO:0016020//membrane	NA	NA	K08150//MFS transporter, SP family, solute carrier family 2 (myo-inositol transporter), member 13	gi|474353902|gb|EMS63099.1|//Monosaccharide-sensing protein 3 [Triticum urartu]
TraesCS2B01G075600	1.11986	4.91043e-05	Up	1.17575e-06	NA	NA	NA	NA	gi|474406041|gb|EMS66506.1|//hypothetical protein TRIUR3_00672 [Triticum urartu]
BGI_novel_G015366	1.53157	0.000769791	Up	2.60157e-05	NA	NA	NA	K08819//cyclin-dependent kinase 12/13 [EC:2.7.11.22 2.7.11.23]	gi|242093972|ref|XP_002437476.1|//hypothetical protein SORBIDRAFT_10g027830 [Sorghum bicolor]
TraesCS2A01G052700	-1.86931	0.00618672	Down	0.000291916	NA	GO:0016616//oxidoreductase activity, acting on the CH-OH group of donors, NAD or NADP as acceptor;GO:0000166//nucleotide binding	GO:0044710//single-organism metabolic process	NA	gi|475580012|gb|EMT18488.1|//Reticuline oxidase-like protein [Aegilops tauschii]
TraesCS5A01G325500	-1.10379	6.76975e-08	Down	8.15423e-10	NA	NA	NA	NA	gi|474072111|gb|EMS54379.1|//hypothetical protein TRIUR3_27009 [Triticum urartu]
TraesCS2A01G295300	-1.16445	5.48528e-05	Down	1.33194e-06	NA	NA	NA	K13161//heterogeneous nuclear ribonucleoprotein R;K20642//Rho GTPase-activating protein 22/24/25	gi|474188703|gb|EMS58017.1|//hypothetical protein TRIUR3_34065 [Triticum urartu]
TraesCS2D01G349500	-1.19104	0.039742	Down	0.00270365	GO:0043231//intracellular membrane-bounded organelle	NA	NA	NA	gi|473967190|gb|EMS51274.1|//hypothetical protein TRIUR3_06873 [Triticum urartu]
TraesCS2D01G095800	-1.0773	4.01463e-15	Down	1.15205e-17	NA	GO:0016740//transferase activity	GO:0009642//response to light intensity;GO:0000302//response to reactive oxygen species	K18819//inositol 3-alpha-galactosyltransferase [EC:2.4.1.123]	gi|139001818|dbj|BAF51566.1|//galactinol synthase [Triticum aestivum]
TraesCS5B01G109300	-1.14411	1.77327e-07	Down	2.34335e-09	GO:0005634//nucleus;GO:0005886//plasma membrane;GO:0005737//cytoplasm	GO:0046872//metal ion binding;GO:0005524//ATP binding;GO:0004672//protein kinase activity;GO:0004683//calmodulin-dependent protein kinase activity;GO:0005509//calcium ion binding;GO:0009931//calcium-dependent protein serine/threonine kinase activity;GO:0005516//calmodulin binding;GO:0032550//purine ribonucleoside binding	GO:0006464//cellular protein modification process;GO:0009738//abscisic acid-activated signaling pathway;GO:0018105//peptidyl-serine phosphorylation;GO:0035556//intracellular signal transduction;GO:0006796//phosphate-containing compound metabolic process;GO:0046777//protein autophosphorylation	K13412//calcium-dependent protein kinase [EC:2.7.11.1]	gi|573963799|ref|XP_006664026.1|//PREDICTED: calcium-dependent protein kinase 1-like [Oryza brachyantha];gi|115488598|ref|NP_001066786.1|//Os12g0486600 [Oryza sativa Japonica Group]
TraesCS2D01G224400	-1.03642	6.10281e-22	Down	4.79649e-25	GO:0005622//intracellular	GO:0070259//tyrosyl-DNA phosphodiesterase activity;GO:0008135//translation factor activity, RNA binding;GO:0003743//translation initiation factor activity;GO:0005525//GTP binding	GO:0006413//translational initiation;GO:0007264//small GTPase mediated signal transduction;GO:0006412//translation	K03113//translation initiation factor 1	gi|473989500|gb|EMS51805.1|//Protein translation factor SUI1-like protein [Triticum urartu]
TraesCS3A01G331900	-1.20685	3.23431e-09	Down	2.99425e-11	NA	NA	NA	K00801//farnesyl-diphosphate farnesyltransferase [EC:2.5.1.21]	gi|326503858|dbj|BAK02715.1|//predicted protein [Hordeum vulgare subsp. vulgare]
TraesCS2D01G239700	-1.03466	8.36469e-11	Down	5.70274e-13	GO:0031977//thylakoid lumen;GO:0005789//endoplasmic reticulum membrane;GO:0044436//thylakoid part;GO:0009534//chloroplast thylakoid;GO:0009507//chloroplast	GO:0003755//peptidyl-prolyl cis-trans isomerase activity;GO:0005527//macrolide binding;GO:0005528//FK506 binding;GO:0016859//cis-trans isomerase activity;GO:0016491//oxidoreductase activity	GO:0019684//photosynthesis, light reaction;GO:0018208//peptidyl-proline modification;GO:0010207//photosystem II assembly;GO:0000413//protein peptidyl-prolyl isomerization;GO:0044710//single-organism metabolic process;GO:0055114//oxidation-reduction process;GO:0061077//chaperone-mediated protein folding	K01802//peptidylprolyl isomerase [EC:5.2.1.8]	gi|475588923|gb|EMT21021.1|//FKBP-type peptidyl-prolyl cis-trans isomerase 6, chloroplastic [Aegilops tauschii];gi|721611978|ref|XP_010238171.1|//PREDICTED: peptidyl-prolyl cis-trans isomerase FKBP20-2, chloroplastic isoform X1 [Brachypodium distachyon]
TraesCS2D01G178300	-1.03829	3.6142e-21	Down	3.23693e-24	GO:0031981//nuclear lumen;GO:0015934//large ribosomal subunit	GO:0005198//structural molecule activity	GO:0010467//gene expression	K02900//large subunit ribosomal protein L27Ae	gi|474391050|gb|EMS65341.1|//60S ribosomal protein L27a-3 [Triticum urartu]
TraesCS5D01G156800	-1.04997	0.0409461	Down	0.00280915	NA	NA	NA	K20359//PRA1 family protein 1	gi|326505134|dbj|BAK02954.1|//predicted protein [Hordeum vulgare subsp. vulgare]
TraesCS2B01G117100	-1.26177	5.21833e-05	Down	1.26092e-06	NA	GO:0070011//peptidase activity, acting on L-amino acid peptides	GO:0008152//metabolic process	K04733//interleukin-1 receptor-associated kinase 4 [EC:2.7.11.1];K08653//membrane-bound transcription factor site-1 protease [EC:3.4.21.112];K13199//plasminogen activator inhibitor 1 RNA-binding protein	gi|475501687|gb|EMT04348.1|//Subtilisin-like protease [Aegilops tauschii]
TraesCS4B01G263300	-1.23101	2.25694e-05	Down	4.92961e-07	GO:0043231//intracellular membrane-bounded organelle;GO:0005737//cytoplasm	GO:0016740//transferase activity	GO:0008652//cellular amino acid biosynthetic process;GO:0050896//response to stimulus	K00640//serine O-acetyltransferase [EC:2.3.1.30]	gi|326523693|dbj|BAJ93017.1|//predicted protein [Hordeum vulgare subsp. vulgare]
TraesCS5B01G222000	-1.56083	1.72799e-14	Down	5.62196e-17	NA	GO:0016740//transferase activity	NA	K13065//shikimate O-hydroxycinnamoyltransferase [EC:2.3.1.133]	gi|514730082|ref|XP_004956853.1|//PREDICTED: shikimate O-hydroxycinnamoyltransferase-like [Setaria italica]
TraesCS5A01G138300	-1.2812	1.71345e-10	Down	1.2543e-12	GO:0016020//membrane;GO:0044424//intracellular part	GO:0046872//metal ion binding;GO:0004672//protein kinase activity;GO:0032550//purine ribonucleoside binding	GO:0006464//cellular protein modification process;GO:0010769//regulation of cell morphogenesis involved in differentiation;GO:0006796//phosphate-containing compound metabolic process	K13412//calcium-dependent protein kinase [EC:2.7.11.1]	gi|326513196|dbj|BAK06838.1|//predicted protein [Hordeum vulgare subsp. vulgare]
BGI_novel_G009984	-4.65675	1.59232e-18	Down	2.22648e-21	GO:0005737//cytoplasm	GO:0005524//ATP binding;GO:0004815//aspartate-tRNA ligase activity	GO:0006422//aspartyl-tRNA aminoacylation	K01876//aspartyl-tRNA synthetase [EC:6.1.1.12]	gi|475489531|gb|EMT03438.1|//Aspartyl-tRNA synthetase, cytoplasmic [Aegilops tauschii]
TraesCS6A01G261800	-1.52285	0.000875518	Down	3.02049e-05	NA	NA	NA	NA	gi|326529943|dbj|BAK08251.1|//predicted protein [Hordeum vulgare subsp. vulgare]
TraesCS3B01G336200	-1.12928	0.000529901	Down	1.69447e-05	NA	NA	NA	K10666//E3 ubiquitin-protein ligase RNF5 [EC:2.3.2.27]	gi|669029964|emb|CDM84329.1|//unnamed protein product [Triticum aestivum]
BGI_novel_G011407	1.17618	0.00858043	Up	0.000428299	NA	NA	NA	K14488//SAUR family protein;K09494//T-complex protein 1 subunit beta	gi|475507167|gb|EMT04905.1|//hypothetical protein F775_12640 [Aegilops tauschii]
BGI_novel_G016132	-1.12638	1.91316e-10	Down	1.41622e-12	GO:0016021//integral component of membrane	NA	NA	K14209//solute carrier family 36 (proton-coupled amino acid transporter)	gi|326515548|dbj|BAK07020.1|//predicted protein [Hordeum vulgare subsp. vulgare]
TraesCS1A01G291000	-1.06902	1.79237e-09	Down	1.59217e-11	GO:0043231//intracellular membrane-bounded organelle	NA	NA	K20478//golgin subfamily B member 1	gi|357141733|ref|XP_003572328.1|//PREDICTED: protein NETWORKED 2B [Brachypodium distachyon]
TraesCS4B01G150400	-1.11132	3.03688e-05	Down	6.83876e-07	GO:0016020//membrane	NA	NA	NA	gi|326502094|dbj|BAK06539.1|//predicted protein [Hordeum vulgare subsp. vulgare]
TraesCS4B01G364700	1.25719	4.58726e-06	Up	8.37634e-08	NA	NA	GO:0050789//regulation of biological process;GO:0009987//cellular process;GO:0065007//biological regulation	K13464//jasmonate ZIM domain-containing protein	gi|475583542|gb|EMT19489.1|//hypothetical protein F775_25166 [Aegilops tauschii]
TraesCS2D01G158600	-1.30777	3.33599e-17	Down	6.15845e-20	NA	GO:0016787//hydrolase activity;GO:0003824//catalytic activity	GO:0008152//metabolic process	K07025//putative hydrolase of the HAD superfamily;K18551//pyrimidine and pyridine-specific 5'-nucleotidase [EC:3.1.3.-]	gi|474403063|gb|EMS66233.1|//Uncharacterized protein C24B11.05 [Triticum urartu]
BGI_novel_G013121	-1.63039	0.000207187	Down	5.86219e-06	NA	NA	NA	NA	gi|472901168|gb|EMS35678.1|//hypothetical protein TRIUR3_34960 [Triticum urartu]
BGI_novel_G004575	1.16749	0.0448277	Up	0.00314468	NA	NA	NA	K05747//Wiskott-Aldrich syndrome protein	gi|475479591|gb|EMT02793.1|//hypothetical protein F775_23752 [Aegilops tauschii]
TraesCS2D01G403400	2.28096	0.000554576	Up	1.783e-05	GO:0043231//intracellular membrane-bounded organelle	NA	NA	K21026//acetylajmaline esterase [EC:3.1.1.80];K01188//beta-glucosidase [EC:3.2.1.21];K00679//phospholipid:diacylglycerol acyltransferase [EC:2.3.1.158];K10960//geranylgeranyl diphosphate/geranylgeranyl-bacteriochlorophyllide a reductase [EC:1.3.1.83 1.3.1.111]	gi|475557610|gb|EMT12874.1|//GDSL esterase/lipase [Aegilops tauschii]
TraesCS2A01G225000	1.92827	6.4758e-06	Up	1.22271e-07	GO:0043231//intracellular membrane-bounded organelle	GO:0016798//hydrolase activity, acting on glycosyl bonds	GO:0044238//primary metabolic process	K19891//glucan endo-1,3-beta-glucosidase 1/2/3 [EC:3.2.1.39]	gi|475624990|gb|EMT32814.1|//Glucan endo-1,3-beta-glucosidase 3 [Aegilops tauschii]
BGI_novel_G003598	1.27794	1.66546e-07	Up	2.18872e-09	NA	NA	NA	NA	gi|475575867|gb|EMT17382.1|//hypothetical protein F775_26517 [Aegilops tauschii]
TraesCS7D01G226300	-1.10803	1.10454e-05	Down	2.21167e-07	NA	GO:0070011//peptidase activity, acting on L-amino acid peptides	GO:0019538//protein metabolic process	K03797//carboxyl-terminal processing protease [EC:3.4.21.102]	gi|326496338|dbj|BAJ94631.1|//predicted protein [Hordeum vulgare subsp. vulgare]
TraesCS3D01G022100	-1.35237	0.000796044	Down	2.70484e-05	GO:0043231//intracellular membrane-bounded organelle	NA	NA	K12825//splicing factor 3A subunit 1	gi|383100772|emb|CCG48003.1|//conserved hypothetical protein, expressed [Triticum aestivum]
TraesCS7B01G478200	-1.03511	0.00194665	Down	7.57157e-05	NA	NA	NA	K12133//MYB-related transcription factor LHY	gi|359952784|gb|AEV91182.1|//MYB-related protein [Triticum aestivum]
TraesCS3B01G530500	-1.64772	0.0271731	Down	0.00168642	GO:0043231//intracellular membrane-bounded organelle;GO:0071944//cell periphery	GO:0016798//hydrolase activity, acting on glycosyl bonds	GO:0044238//primary metabolic process;GO:0006950//response to stress;GO:0051707//response to other organism;GO:0009628//response to abiotic stimulus	K19891//glucan endo-1,3-beta-glucosidase 1/2/3 [EC:3.2.1.39]	gi|669029342|emb|CDM83513.1|//unnamed protein product [Triticum aestivum]
TraesCS2D01G197200	-1.05056	1.74316e-11	Down	1.04664e-13	GO:0043231//intracellular membrane-bounded organelle	NA	NA	K08332	gi|326524612|dbj|BAK00689.1|//predicted protein [Hordeum vulgare subsp. vulgare]
TraesCS3D01G529000	-1.6217	0.000135578	Down	3.644e-06	NA	NA	NA	NA	gi|473888093|gb|EMS48311.1|//hypothetical protein TRIUR3_09331 [Triticum urartu]
BGI_novel_G016741	1.1362	0.0392595	Up	0.00266343	NA	NA	NA	K14709//solute carrier family 39 (zinc transporter), member 1/2/3;K02184//formin 2	gi|326506910|dbj|BAJ91496.1|//predicted protein [Hordeum vulgare subsp. vulgare]
TraesCS4D01G047400	-1.01099	1.25667e-20	Down	1.27479e-23	GO:0016020//membrane;GO:0005840//ribosome;GO:0009536//plastid	GO:0016211//ammonia ligase activity;GO:0046914//transition metal ion binding;GO:0032550//purine ribonucleoside binding	GO:0006541//glutamine metabolic process;GO:0071941//nitrogen cycle metabolic process;GO:0010038//response to metal ion	K01915//glutamine synthetase [EC:6.3.1.2]	gi|40317420|gb|AAR84349.1|//glutamine synthetase isoform GSe1 [Triticum aestivum]
TraesCS5D01G124000	-1.27993	2.64678e-09	Down	2.42613e-11	NA	GO:0046872//metal ion binding;GO:0004672//protein kinase activity;GO:0032550//purine ribonucleoside binding	GO:0006464//cellular protein modification process;GO:0006796//phosphate-containing compound metabolic process	K13412//calcium-dependent protein kinase [EC:2.7.11.1]	gi|573963799|ref|XP_006664026.1|//PREDICTED: calcium-dependent protein kinase 1-like [Oryza brachyantha]
TraesCS2A01G407000	-1.32705	1.66222e-07	Down	2.18293e-09	NA	NA	NA	NA	gi|218195367|gb|EEC77794.1|//hypothetical protein OsI_16973 [Oryza sativa Indica Group]
TraesCS1B01G162600	-1.21751	2.70057e-07	Down	3.75788e-09	NA	NA	GO:0050896//response to stimulus	NA	gi|326533624|dbj|BAK05343.1|//predicted protein [Hordeum vulgare subsp. vulgare]
TraesCS4D01G261100	-1.09254	7.86627e-10	Down	6.59943e-12	NA	NA	NA	NA	gi|475621233|gb|EMT31404.1|//hypothetical protein F775_42786 [Aegilops tauschii]
BGI_novel_G011439	1.06274	1.34955e-12	Up	6.67241e-15	GO:0016020//membrane	NA	NA	K00924	gi|721682448|ref|XP_010238513.1|//PREDICTED: uncharacterized protein LOC100842069 isoform X2 [Brachypodium distachyon]
TraesCS3B01G486400	1.04463	0.0478335	Up	0.00340974	NA	NA	NA	K13065//shikimate O-hydroxycinnamoyltransferase [EC:2.3.1.133]	gi|669028169|emb|CDM81864.1|//unnamed protein product [Triticum aestivum]
TraesCS2D01G100900	-1.09302	8.12897e-08	Down	9.97716e-10	NA	GO:0003676//nucleic acid binding	GO:0006351//transcription, DNA-templated	K12581//CCR4-NOT transcription complex subunit 7/8;K13126//polyadenylate-binding protein;K01054//acylglycerol lipase [EC:3.1.1.23]	gi|348549744|emb|CBZ41151.1|//NAC transcription factor [Hordeum vulgare subsp. vulgare]
TraesCS3A01G389200	1.50438	1.79785e-08	Up	1.93057e-10	GO:0016020//membrane	GO:0016757//transferase activity, transferring glycosyl groups	GO:0009987//cellular process	K06638//mitotic spindle assembly checkpoint protein MAD1;K20855//beta-1,3-galactosyltransferase 1/2/3/4/5/7/8 [EC:2.4.1.-]	gi|669030640|emb|CDM85234.1|//unnamed protein product [Triticum aestivum];gi|475623815|gb|EMT32377.1|//Putative beta-1,3-galactosyltransferase 8 [Aegilops tauschii]
TraesCS1B01G433700	-1.15596	4.58062e-07	Down	6.72232e-09	GO:0042579//microbody	NA	NA	NA	gi|475610834|gb|EMT27875.1|//hypothetical protein F775_28789 [Aegilops tauschii]
TraesCS7B01G303700	-1.06238	1.95911e-07	Down	2.63012e-09	GO:0043231//intracellular membrane-bounded organelle	NA	NA	K09955//uncharacterized protein	gi|944082323|gb|KQK17675.1|//hypothetical protein BRADI_1g36017 [Brachypodium distachyon]
BGI_novel_G002955	-1.33082	2.85048e-05	Down	6.3615e-07	GO:0016020//membrane	GO:0016709//oxidoreductase activity, acting on paired donors, with incorporation or reduction of molecular oxygen, NAD(P)H as one donor, and incorporation of one atom of oxygen;GO:0046872//metal ion binding	GO:0044550//secondary metabolite biosynthetic process	K13225//3-hydroxyindolin-2-one monooxygenase [EC:1.14.13.139];K13224//indolin-2-one monooxygenase [EC:1.14.13.138];K00512//steroid 17alpha-monooxygenase / 17alpha-hydroxyprogesterone deacetylase [EC:1.14.14.19 1.14.14.32]	gi|475501163|gb|EMT04308.1|//hypothetical protein F775_52192 [Aegilops tauschii]
TraesCS4B01G078000	-1.10567	0.0315262	Down	0.00203381	GO:0031224//intrinsic component of membrane;GO:0043231//intracellular membrane-bounded organelle;GO:0031090//organelle membrane	NA	GO:0006875//cellular metal ion homeostasis;GO:0006952//defense response;GO:0051707//response to other organism;GO:0010038//response to metal ion;GO:0044765//single-organism transport	K12347//natural resistance-associated macrophage protein	gi|960450019|ref|XP_003559684.3|//PREDICTED: metal transporter Nramp6-like [Brachypodium distachyon]
TraesCS1A01G424900	-1.12745	0.00516233	Down	0.000235231	NA	GO:0004672//protein kinase activity;GO:0032550//purine ribonucleoside binding	GO:0006464//cellular protein modification process	K04424//sterile alpha motif and leucine zipper containing kinase AZK [EC:2.7.11.25];K17535//serine/threonine-protein kinase TNNI3K [EC:2.7.11.1];K13172//serine/arginine repetitive matrix protein 2	gi|944069156|gb|KQK04640.1|//hypothetical protein BRADI_2g14850 [Brachypodium distachyon];gi|992159376|gb|KXG22633.1|//hypothetical protein SORBI_009G249400 [Sorghum bicolor]
TraesCS5D01G219100	-1.08453	0.00100309	Down	3.54127e-05	GO:0009536//plastid	GO:0043169//cation binding	GO:0006091//generation of precursor metabolites and energy;GO:0009639//response to red or far red light	K08908//light-harvesting complex I chlorophyll a/b binding protein 2	gi|326508082|dbj|BAJ86784.1|//predicted protein [Hordeum vulgare subsp. vulgare]
TraesCS5A01G111500	-1.24273	1.17862e-12	Down	5.68727e-15	GO:0009536//plastid	GO:0005488//binding	GO:0016043//cellular component organization	K09571//FK506-binding protein 4/5 [EC:5.2.1.8]	gi|473728502|gb|EMS45110.1|//NifU-like protein 2, chloroplastic [Triticum urartu]
TraesCS5B01G292100	1.28713	4.92481e-06	Up	9.04201e-08	NA	GO:0046983//protein dimerization activity	NA	K16189//phytochrome-interacting factor 4;K11253//histone H3;K07953//GTP-binding protein SAR1 [EC:3.6.5.-];K12126//phytochrome-interacting factor 3	gi|326519344|dbj|BAJ96671.1|//predicted protein [Hordeum vulgare subsp. vulgare]
TraesCS5D01G237600	1.44172	0.00956725	Up	0.00048972	NA	NA	NA	NA	gi|326490916|dbj|BAJ90125.1|//predicted protein [Hordeum vulgare subsp. vulgare]
TraesCS3B01G157900	-1.35711	0.0145175	Down	0.00079472	NA	NA	NA	K04733//interleukin-1 receptor-associated kinase 4 [EC:2.7.11.1];K03006//DNA-directed RNA polymerase II subunit RPB1 [EC:2.7.7.6]	gi|669028371|emb|CDM82143.1|//unnamed protein product [Triticum aestivum]
TraesCS1D01G433900	-1.07756	0.000901263	Down	3.11956e-05	NA	GO:0004672//protein kinase activity;GO:0032550//purine ribonucleoside binding	GO:0006464//cellular protein modification process	K04424//sterile alpha motif and leucine zipper containing kinase AZK [EC:2.7.11.25];K17535//serine/threonine-protein kinase TNNI3K [EC:2.7.11.1];K04422//mitogen-activated protein kinase kinase kinase 13 [EC:2.7.11.25]	gi|944069156|gb|KQK04640.1|//hypothetical protein BRADI_2g14850 [Brachypodium distachyon]
TraesCS3B01G255100	-1.23821	0.00100397	Down	3.54622e-05	GO:0016020//membrane	NA	GO:0009414//response to water deprivation;GO:0006952//defense response;GO:0009642//response to light intensity	NA	gi|669029281|emb|CDM83439.1|//unnamed protein product [Triticum aestivum]
BGI_novel_G001627	-1.13652	0.00294654	Down	0.000122173	NA	NA	NA	K13422//transcription factor MYC2	gi|357154309|ref|XP_003576740.1|//PREDICTED: transcription factor bHLH14-like [Brachypodium distachyon]
BGI_novel_G014985	1.914	0.00655655	Up	0.000312122	NA	NA	NA	NA	gi|473813713|gb|EMS46849.1|//hypothetical protein TRIUR3_32986 [Triticum urartu]
TraesCS2B01G396200	1.19072	0.00785451	Up	0.000386186	NA	NA	NA	NA	gi|475562250|gb|EMT13979.1|//hypothetical protein F775_11704 [Aegilops tauschii]
TraesCS5D01G178100	-1.00003	4.05822e-05	Down	9.4574e-07	GO:0031224//intrinsic component of membrane;GO:0016020//membrane;GO:0016021//integral component of membrane	GO:0015266//protein channel activity	GO:0071806//protein transmembrane transport;GO:0033365//protein localization to organelle	K17790//mitochondrial import inner membrane translocase subunit TIM22	gi|475502209|gb|EMT04409.1|//hypothetical protein F775_06802 [Aegilops tauschii];gi|326524820|dbj|BAK04346.1|//predicted protein [Hordeum vulgare subsp. vulgare]
BGI_novel_G010883	2.17407	0.00130632	Up	4.76936e-05	NA	NA	NA	K14509//ethylene receptor [EC:2.7.13.-];K17604//zinc finger SWIM domain-containing protein 3	gi|326506660|dbj|BAJ91371.1|//predicted protein [Hordeum vulgare subsp. vulgare]
TraesCS4A01G392800	1.13606	0.0167546	Up	0.000943215	NA	GO:0005515//protein binding;GO:0016740//transferase activity	GO:0009699//phenylpropanoid biosynthetic process	K17212//bisdemethoxycurcumin synthase [EC:2.3.1.211]	gi|475557060|gb|EMT12751.1|//Chalcone synthase 4 [Aegilops tauschii]
TraesCS5D01G300100	1.007	1.21533e-08	Up	1.26173e-10	NA	GO:0046983//protein dimerization activity	NA	K16189//phytochrome-interacting factor 4;K11253//histone H3;K07953//GTP-binding protein SAR1 [EC:3.6.5.-];K12126//phytochrome-interacting factor 3	gi|326519344|dbj|BAJ96671.1|//predicted protein [Hordeum vulgare subsp. vulgare]
TraesCS2B01G471000	-1.70429	3.18491e-12	Down	1.68819e-14	NA	NA	NA	NA	gi|475489640|gb|EMT03448.1|//hypothetical protein F775_44023 [Aegilops tauschii]
TraesCS3D01G256400	-1.33738	0.0177423	Down	0.0010113	GO:0043231//intracellular membrane-bounded organelle	GO:0004672//protein kinase activity;GO:0032550//purine ribonucleoside binding	GO:0006464//cellular protein modification process	K20716//mitogen-activated protein kinase kinase kinase 17/18	gi|475565604|gb|EMT14834.1|//hypothetical protein F775_52549 [Aegilops tauschii]
BGI_novel_G002012	1.36836	3.38824e-05	Up	7.73451e-07	NA	NA	NA	NA	gi|475610173|gb|EMT27649.1|//hypothetical protein F775_07307 [Aegilops tauschii]
TraesCS3D01G343200	-1.0855	2.14082e-06	Down	3.63122e-08	NA	NA	NA	NA	gi|669030315|emb|CDM84807.1|//unnamed protein product [Triticum aestivum]
TraesCS3D01G301500	-1.22708	1.33759e-05	Down	2.74676e-07	NA	NA	NA	K10666//E3 ubiquitin-protein ligase RNF5 [EC:2.3.2.27]	gi|475519621|gb|EMT06384.1|//RING finger protein 185 [Aegilops tauschii]
TraesCS7A01G009500	-1.0964	0.000208993	Down	5.9171e-06	GO:0005618//cell wall;GO:0005773//vacuole	GO:0050738//fructosyltransferase activity;GO:0004558//alpha-1,4-glucosidase activity	GO:0044238//primary metabolic process	K01193//beta-fructofuranosidase [EC:3.2.1.26]	gi|475564770|gb|EMT14599.1|//Beta-fructofuranosidase, soluble isoenzyme I [Aegilops tauschii]
TraesCS2B01G047400	-1.21838	4.82029e-10	Down	3.87219e-12	GO:0016020//membrane;GO:0031981//nuclear lumen;GO:0030312//external encapsulating structure;GO:0005576//extracellular region;GO:0044444//cytoplasmic part	GO:0005515//protein binding;GO:0032550//purine ribonucleoside binding	GO:0044267//cellular protein metabolic process;GO:0051592//response to calcium ion;GO:0048827//phyllome development;GO:0009791//post-embryonic development;GO:0006970//response to osmotic stress;GO:0031647//regulation of protein stability;GO:0009408//response to heat	K04079//molecular chaperone HtpG	gi|294717806|gb|ADF31755.1|//heat shock protein 90 [Triticum aestivum]
BGI_novel_G004677	4.21804	6.62065e-15	Up	1.99063e-17	NA	NA	NA	K01047//secretory phospholipase A2 [EC:3.1.1.4]	gi|475594655|gb|EMT22753.1|//hypothetical protein F775_25191 [Aegilops tauschii]
TraesCS2D01G146400	-1.15453	0.00178014	Down	6.80492e-05	NA	GO:0052689//carboxylic ester hydrolase activity	GO:0000904//cell morphogenesis involved in differentiation	K14493//gibberellin receptor GID1 [EC:3.-.-.-]	gi|326496463|dbj|BAJ94693.1|//predicted protein [Hordeum vulgare subsp. vulgare]
TraesCS4A01G265000	-1.02701	2.7003e-06	Down	4.68139e-08	NA	NA	NA	K20628//expansin	gi|720054793|ref|XP_010273166.1|//PREDICTED: putative expansin-B2 [Nelumbo nucifera]
TraesCS1D01G230900	-1.19144	0.00427788	Down	0.000188126	NA	NA	NA	K09286//EREBP-like factor	gi|336396984|gb|AEI54692.1|//AP2/EREBP-like protein [Hordeum vulgare subsp. vulgare]
TraesCS7B01G186600	-1.02165	7.03794e-12	Down	3.95563e-14	GO:0043234//protein complex	GO:0019787//ubiquitin-like protein transferase activity	GO:0032446//protein modification by small protein conjugation	K08332	gi|475624965|gb|EMT32806.1|//U-box domain-containing protein 15 [Aegilops tauschii]
TraesCS1D01G063700	-2.23249	3.38824e-05	Down	7.73503e-07	GO:0043231//intracellular membrane-bounded organelle	NA	NA	NA	gi|475601667|gb|EMT24886.1|//hypothetical protein F775_27738 [Aegilops tauschii]
BGI_novel_G014739	1.2168	9.86589e-06	Up	1.94483e-07	NA	GO:0043022//ribosome binding;GO:0003743//translation initiation factor activity;GO:0003746//translation elongation factor activity	GO:0006413//translational initiation;GO:0006452//translational frameshifting;GO:0045905//positive regulation of translational termination;GO:0045901//positive regulation of translational elongation	K02180//cell cycle arrest protein BUB3;K03263//translation initiation factor 5A	gi|502151995|ref|XP_004508713.1|//PREDICTED: eukaryotic translation initiation factor 5A-2 [Cicer arietinum]
TraesCS7B01G191400	-1.0639	6.25406e-05	Down	1.5472e-06	NA	GO:0070011//peptidase activity, acting on L-amino acid peptides	GO:0019538//protein metabolic process	K03797//carboxyl-terminal processing protease [EC:3.4.21.102]	gi|326496338|dbj|BAJ94631.1|//predicted protein [Hordeum vulgare subsp. vulgare]
TraesCS2A01G099500	-3.39149	1.65288e-09	Down	1.46222e-11	NA	GO:0070011//peptidase activity, acting on L-amino acid peptides	GO:0008152//metabolic process	K04733//interleukin-1 receptor-associated kinase 4 [EC:2.7.11.1];K08653//membrane-bound transcription factor site-1 protease [EC:3.4.21.112];K13199//plasminogen activator inhibitor 1 RNA-binding protein	gi|473799283|gb|EMS46561.1|//Subtilisin-like protease [Triticum urartu]
TraesCS6B01G059000	-1.2081	0.00164139	Down	6.18924e-05	NA	NA	NA	K10752//histone-binding protein RBBP4	gi|473999812|gb|EMS52209.1|//hypothetical protein TRIUR3_10047 [Triticum urartu]
BGI_novel_G017193	1.19345	0.014831	Up	0.0008152	NA	NA	NA	NA	gi|475582027|gb|EMT19009.1|//hypothetical protein F775_23452 [Aegilops tauschii]
TraesCS4D01G126100	-1.39475	0.00221582	Down	8.83313e-05	NA	NA	NA	K02183//calmodulin	gi|475155162|gb|EMT00032.1|//Calmodulin [Aegilops tauschii]
TraesCS3D01G431900	-1.28966	9.30595e-09	Down	9.47417e-11	NA	NA	NA	NA	gi|669031061|emb|CDM85819.1|//unnamed protein product [Triticum aestivum]
TraesCS5D01G182400	-1.29346	1.08385e-06	Down	1.7244e-08	NA	NA	NA	NA	gi|326529515|dbj|BAK04704.1|//predicted protein [Hordeum vulgare subsp. vulgare]
TraesCS3B01G303600	-1.32197	3.21901e-14	Down	1.13849e-16	GO:0043231//intracellular membrane-bounded organelle	NA	NA	K20929//glyoxal/methylglyoxal oxidase [EC:1.2.3.15]	gi|669029676|emb|CDM83959.1|//unnamed protein product [Triticum aestivum]
TraesCS2B01G192900	2.47576	0.000142461	Up	3.85636e-06	GO:0044444//cytoplasmic part	GO:0016765//transferase activity, transferring alkyl or aryl (other than methyl) groups;GO:0016778//diphosphotransferase activity	GO:0006950//response to stress;GO:0006796//phosphate-containing compound metabolic process;GO:0009396//folic acid-containing compound biosynthetic process	K13941//2-amino-4-hydroxy-6-hydroxymethyldihydropteridine diphosphokinase / dihydropteroate synthase [EC:2.7.6.3 2.5.1.15]	gi|144583297|gb|ABP01351.1|//HPPK/DHPS [Triticum aestivum]
TraesCS2D01G520500	-1.36948	2.8707e-16	Down	6.45384e-19	GO:0043231//intracellular membrane-bounded organelle;GO:0016020//membrane	NA	NA	NA	gi|475596384|gb|EMT23339.1|//hypothetical protein F775_17005 [Aegilops tauschii]
TraesCS5D01G542600	-1.13163	0.00041773	Down	1.29035e-05	GO:0043231//intracellular membrane-bounded organelle	GO:0004672//protein kinase activity	GO:0044237//cellular metabolic process	K04733//interleukin-1 receptor-associated kinase 4 [EC:2.7.11.1]	gi|475502931|gb|EMT04482.1|//Putative receptor-like protein kinase [Aegilops tauschii]
TraesCS2D01G106600	-1.179	9.13161e-22	Down	7.59424e-25	GO:0031224//intrinsic component of membrane	GO:0046873//metal ion transmembrane transporter activity	GO:0034220//ion transmembrane transport;GO:0030001//metal ion transport	K03549//KUP system potassium uptake protein	gi|326513708|dbj|BAJ87873.1|//predicted protein, partial [Hordeum vulgare subsp. vulgare]
TraesCS5A01G464300	-1.55078	0.00409231	Down	0.000178395	GO:0043231//intracellular membrane-bounded organelle	NA	NA	K01870//isoleucyl-tRNA synthetase [EC:6.1.1.5]	gi|474112684|gb|EMS55722.1|//hypothetical protein TRIUR3_10365 [Triticum urartu]
TraesCS2B01G366200	-1.33486	0.006981	Down	0.000335455	GO:0044424//intracellular part	NA	NA	K08332	gi|475326590|gb|EMT00284.1|//hypothetical protein F775_52588 [Aegilops tauschii]
TraesCS1A01G173600	-1.36531	5.53028e-22	Down	4.19489e-25	NA	GO:0003779//actin binding;GO:0046914//transition metal ion binding	GO:0007015//actin filament organization	K09377//cysteine and glycine-rich protein	gi|474111700|gb|EMS55690.1|//Pollen-specific protein SF3 [Triticum urartu]
TraesCS5B01G371500	1.87456	5.52043e-05	Up	1.34199e-06	NA	NA	NA	NA	gi|992162910|gb|KXG25361.1|//hypothetical protein SORBI_007G164800 [Sorghum bicolor]
TraesCSU01G143000	-1.24985	2.32224e-15	Down	6.3244e-18	NA	NA	NA	NA	gi|473888093|gb|EMS48311.1|//hypothetical protein TRIUR3_09331 [Triticum urartu]
BGI_novel_G016903	1.44304	0.00885938	Up	0.000445876	NA	NA	NA	NA	gi|475626167|gb|EMT33224.1|//hypothetical protein F775_07811 [Aegilops tauschii]
BGI_novel_G014090	-1.13402	0.00422664	Down	0.000185371	NA	NA	NA	NA	gi|475564962|gb|EMT14661.1|//hypothetical protein F775_24012 [Aegilops tauschii]
TraesCS4A01G316400	1.12181	6.85573e-06	Up	1.30508e-07	GO:0043231//intracellular membrane-bounded organelle	GO:0016787//hydrolase activity	GO:0044238//primary metabolic process	K21026//acetylajmaline esterase [EC:3.1.1.80];K01188//beta-glucosidase [EC:3.2.1.21];K00679//phospholipid:diacylglycerol acyltransferase [EC:2.3.1.158];K10960//geranylgeranyl diphosphate/geranylgeranyl-bacteriochlorophyllide a reductase [EC:1.3.1.83 1.3.1.111]	gi|326499047|dbj|BAK06014.1|//predicted protein [Hordeum vulgare subsp. vulgare]
TraesCS2A01G354700	-1.30537	6.17285e-09	Down	6.08699e-11	NA	NA	NA	NA	gi|475483430|gb|EMT03040.1|//hypothetical protein F775_04056 [Aegilops tauschii]
TraesCS5B01G003000	-1.28042	7.48275e-06	Down	1.44086e-07	GO:0031224//intrinsic component of membrane	GO:0015078//hydrogen ion transmembrane transporter activity	GO:0044763//single-organism cellular process;GO:0006811//ion transport	NA	gi|326502038|dbj|BAK06511.1|//predicted protein [Hordeum vulgare subsp. vulgare]
TraesCS7A01G328700	-1.06808	3.38163e-15	Down	9.48767e-18	GO:0043231//intracellular membrane-bounded organelle	NA	NA	K08360//cytochrome b-561 [EC:1.16.5.1]	gi|326515616|dbj|BAK07054.1|//predicted protein [Hordeum vulgare subsp. vulgare]
TraesCS6A01G343800	-2.09761	4.06728e-08	Down	4.7058e-10	GO:0043231//intracellular membrane-bounded organelle	GO:0016788//hydrolase activity, acting on ester bonds	NA	K01051//pectinesterase [EC:3.1.1.11]	gi|299482518|gb|ADJ19184.1|//putative pectinesterase [Triticum turgidum]
TraesCS2D01G211300	-1.02394	0.0379264	Down	0.00255033	NA	NA	NA	NA	gi|326493342|dbj|BAJ85132.1|//predicted protein [Hordeum vulgare subsp. vulgare]
TraesCS6B01G316100	-1.25581	2.46721e-14	Down	8.45536e-17	NA	NA	NA	K13456//RPM1-interacting protein 4	gi|475610415|gb|EMT27735.1|//hypothetical protein F775_30373 [Aegilops tauschii]
TraesCS7D01G097900	-1.41712	8.92987e-10	Down	7.58152e-12	NA	NA	NA	NA	gi|357118881|ref|XP_003561176.1|//PREDICTED: uncharacterized protein LOC100843317 [Brachypodium distachyon]
TraesCSU01G132800	-1.44951	0.000121995	Down	3.23323e-06	NA	NA	NA	NA	gi|475564354|gb|EMT14514.1|//hypothetical protein F775_14132 [Aegilops tauschii]
BGI_novel_G018073	-1.26581	6.04899e-11	Down	4.01895e-13	NA	NA	NA	K13171//serine/arginine repetitive matrix protein 1	gi|115349900|gb|ABI95398.1|//fasciclin-like protein FLA8 [Triticum aestivum]
TraesCS2D01G188500	-1.05048	0.000725012	Down	2.42704e-05	NA	NA	NA	K03363//cell division cycle 20, cofactor of APC complex	gi|326491123|dbj|BAK05661.1|//predicted protein [Hordeum vulgare subsp. vulgare]
TraesCS7D01G452900	-1.08212	5.17131e-06	Down	9.55129e-08	GO:0009532//plastid stroma;GO:0009570//chloroplast stroma	GO:0043168//anion binding;GO:0005507//copper ion binding;GO:0046914//transition metal ion binding;GO:0008483//transaminase activity;GO:0010285//L,L-diaminopimelate aminotransferase activity;GO:0030170//pyridoxal phosphate binding	GO:0009089//lysine biosynthetic process via diaminopimelate;GO:0009862//systemic acquired resistance, salicylic acid mediated signaling pathway;GO:0009085//lysine biosynthetic process;GO:0009735//response to cytokinin;GO:0009627//systemic acquired resistance	K10206//LL-diaminopimelate aminotransferase [EC:2.6.1.83]	gi|326495884|dbj|BAJ90564.1|//predicted protein [Hordeum vulgare subsp. vulgare]
BGI_novel_G017451	-1.16018	0.000808456	Down	2.75629e-05	NA	NA	NA	NA	gi|474386167|gb|EMS64957.1|//hypothetical protein TRIUR3_24992 [Triticum urartu]
TraesCS1B01G153100	-1.04965	1.81655e-10	Down	1.33874e-12	GO:0043231//intracellular membrane-bounded organelle;GO:0016021//integral component of membrane	NA	NA	K06268//serine/threonine-protein phosphatase 2B regulatory subunit;K11844//ubiquitin carboxyl-terminal hydrolase 16/45 [EC:3.4.19.12]	gi|475600959|gb|EMT24689.1|//hypothetical protein F775_24993 [Aegilops tauschii]
TraesCS4A01G441900	-1.09096	0.00128603	Down	4.68826e-05	NA	NA	NA	K01592//tyrosine decarboxylase [EC:4.1.1.25]	gi|474384819|gb|EMS64847.1|//hypothetical protein TRIUR3_25398 [Triticum urartu]
BGI_novel_G006895	1.5436	4.55543e-06	Up	8.3097e-08	NA	NA	NA	K04733//interleukin-1 receptor-associated kinase 4 [EC:2.7.11.1];K17302//coatomer subunit beta'	gi|669031774|emb|CDM86923.1|//unnamed protein product [Triticum aestivum]
TraesCS6B01G284800	-1.02545	0.0037883	Down	0.000163204	GO:0043231//intracellular membrane-bounded organelle	GO:0016772//transferase activity, transferring phosphorus-containing groups	GO:0006796//phosphate-containing compound metabolic process	K13420//LRR receptor-like serine/threonine-protein kinase FLS2 [EC:2.7.11.1]	gi|326515462|dbj|BAK03644.1|//predicted protein, partial [Hordeum vulgare subsp. vulgare]
TraesCS6A01G109600	-1.69959	0.0213203	Down	0.00125831	NA	NA	NA	NA	gi|474116548|gb|EMS55870.1|//hypothetical protein TRIUR3_29160 [Triticum urartu]
TraesCS2A01G231600	-1.33788	1.66222e-07	Down	2.18194e-09	GO:0016021//integral component of membrane	GO:0022857//transmembrane transporter activity	GO:0055085//transmembrane transport	K00801//farnesyl-diphosphate farnesyltransferase [EC:2.5.1.21]	gi|721612077|ref|XP_010238289.1|//PREDICTED: WAT1-related protein At5g47470-like isoform X2 [Brachypodium distachyon]
TraesCS4B01G103000	1.49474	9.64665e-07	Up	1.51371e-08	GO:0009527//plastid outer membrane	GO:0035250//UDP-galactosyltransferase activity;GO:0005488//binding	GO:0006664//glycolipid metabolic process;GO:0032787//monocarboxylic acid metabolic process;GO:0009267//cellular response to starvation;GO:0030258//lipid modification	K03715//1,2-diacylglycerol 3-beta-galactosyltransferase [EC:2.4.1.46]	gi|326511236|dbj|BAJ87632.1|//predicted protein [Hordeum vulgare subsp. vulgare]
TraesCS3B01G185000	-1.02627	1.89351e-13	Down	7.87361e-16	GO:0043231//intracellular membrane-bounded organelle	GO:0019787//ubiquitin-like protein transferase activity;GO:0046914//transition metal ion binding	GO:0032502//developmental process;GO:0032446//protein modification by small protein conjugation;GO:0019941//modification-dependent protein catabolic process	K04506//E3 ubiquitin-protein ligase SIAH1 [EC:2.3.2.27]	gi|357128913|ref|XP_003566114.1|//PREDICTED: E3 ubiquitin-protein ligase SINAT5-like [Brachypodium distachyon]
TraesCS2D01G119600	-1.05981	0.00130809	Down	4.77825e-05	NA	NA	NA	NA	gi|326519148|dbj|BAJ96573.1|//predicted protein [Hordeum vulgare subsp. vulgare]
TraesCS7A01G228300	-1.09198	0.000238822	Down	6.87028e-06	NA	GO:0070011//peptidase activity, acting on L-amino acid peptides	GO:0019538//protein metabolic process	K03797//carboxyl-terminal processing protease [EC:3.4.21.102]	gi|326496338|dbj|BAJ94631.1|//predicted protein [Hordeum vulgare subsp. vulgare]
TraesCS2B01G046000	-1.185	0.000660037	Down	2.18903e-05	NA	NA	NA	K19613//leucine-rich repeat protein SHOC2;K12818//ATP-dependent RNA helicase DHX8/PRP22 [EC:3.6.4.13];K15078//structure-specific endonuclease subunit SLX1 [EC:3.6.1.-]	gi|721696362|ref|XP_010240705.1|//PREDICTED: putative disease resistance protein RGA3 [Brachypodium distachyon]
BGI_novel_G013822	-1.06999	5.59596e-08	Down	6.633e-10	GO:0005576//extracellular region	NA	GO:0019953//sexual reproduction	K20628//expansin	gi|475597168|gb|EMT23564.1|//hypothetical protein F775_30340 [Aegilops tauschii]
BGI_novel_G006314	1.70027	0.017962	Up	0.00102563	NA	NA	NA	K19719//collagen, type II, alpha;K20318//protein SYS1	gi|960453371|ref|XP_014751733.1|//PREDICTED: proline-rich receptor-like protein kinase PERK8 [Brachypodium distachyon]
TraesCS4D01G104200	-1.36583	4.90545e-07	Down	7.24014e-09	GO:0009536//plastid	NA	GO:0050896//response to stimulus	K03686//molecular chaperone DnaJ	gi|357157162|ref|XP_003577706.1|//PREDICTED: NAD(P)H-quinone oxidoreductase subunit T, chloroplastic [Brachypodium distachyon]
TraesCS3A01G180300	1.26105	1.74394e-08	Up	1.86631e-10	GO:0030312//external encapsulating structure	GO:0016209//antioxidant activity;GO:0043169//cation binding;GO:0046906//tetrapyrrole binding;GO:0003824//catalytic activity	GO:0006950//response to stress;GO:0044710//single-organism metabolic process;GO:0009607//response to biotic stimulus	K00430//peroxidase [EC:1.11.1.7]	gi|669028751|emb|CDM82669.1|//unnamed protein product [Triticum aestivum]
TraesCS7A01G189300	1.4432	7.85403e-10	Up	6.58199e-12	GO:0031224//intrinsic component of membrane	NA	NA	NA	gi|391359260|sp|P0DI42.1|CASP2_WHEAT//RecName: Full=Casparian strip membrane protein 2; Short=TaCASP2
TraesCSU01G146900	1.1326	0.00116122	Up	4.17064e-05	NA	NA	NA	NA	gi|475491557|gb|EMT03561.1|//hypothetical protein F775_27439 [Aegilops tauschii]
TraesCS1B01G313300	-1.21955	7.61698e-07	Down	1.16599e-08	NA	NA	NA	NA	gi|474350833|gb|EMS63011.1|//hypothetical protein TRIUR3_22966 [Triticum urartu]
TraesCS4A01G084900	-1.14519	2.31071e-06	Down	3.95529e-08	GO:0043231//intracellular membrane-bounded organelle	NA	GO:0015031//protein transport	K19476//vacuolar protein sorting-associated protein IST1	gi|474183517|gb|EMS57826.1|//hypothetical protein TRIUR3_11255 [Triticum urartu]
TraesCS4D01G240400	-1.25002	5.68384e-07	Down	8.51885e-09	NA	NA	NA	NA	gi|475599821|gb|EMT24337.1|//High molecular mass early light-inducible protein HV58, chloroplastic [Aegilops tauschii]
TraesCS2A01G508400	1.05737	0.00223202	Up	8.9015e-05	NA	NA	NA	K01870//isoleucyl-tRNA synthetase [EC:6.1.1.5];K19027//zinc finger FYVE domain-containing protein 26	gi|475566423|gb|EMT15027.1|//hypothetical protein F775_07361 [Aegilops tauschii]
TraesCS4A01G231300	-1.66351	0.0112423	Down	0.000590256	NA	NA	NA	K09338//homeobox-leucine zipper protein	gi|475540755|gb|EMT09665.1|//Homeobox-leucine zipper protein ROC5 [Aegilops tauschii]
TraesCS5A01G000800	-1.15985	2.46506e-05	Down	5.42701e-07	NA	NA	NA	NA	gi|326522186|dbj|BAK04221.1|//predicted protein [Hordeum vulgare subsp. vulgare]
TraesCS7D01G259800	-1.3207	0.000265517	Down	7.75279e-06	NA	NA	NA	NA	gi|960474198|ref|XP_003574815.2|//PREDICTED: CBS domain-containing protein CBSX6-like [Brachypodium distachyon]
TraesCS2D01G210400	-1.24389	1.54694e-19	Down	1.85199e-22	NA	NA	NA	NA	gi|226503235|ref|NP_001147369.1|//uncharacterized protein LOC100280977 [Zea mays]
BGI_novel_G009175	1.50844	1.86094e-08	Up	2.00852e-10	NA	NA	NA	K00294//1-pyrroline-5-carboxylate dehydrogenase [EC:1.2.1.88]	gi|473864384|gb|EMS47575.1|//hypothetical protein TRIUR3_31700 [Triticum urartu]
TraesCS2D01G130300	-1.51465	0.018444	Down	0.00105694	NA	GO:0016757//transferase activity, transferring glycosyl groups	NA	K13495//cis-zeatin O-glucosyltransferase [EC:2.4.1.215]	gi|514736886|ref|XP_004958585.1|//PREDICTED: putative cis-zeatin O-glucosyltransferase [Setaria italica]
TraesCS7B01G431900	-1.30944	1.95941e-08	Down	2.12734e-10	NA	NA	GO:0008283//cell proliferation	K14006//protein transport protein SEC23	gi|475582779|gb|EMT19237.1|//hypothetical protein F775_11263 [Aegilops tauschii]
TraesCS4B01G367400	1.02488	8.14632e-18	Up	1.31774e-20	GO:0043231//intracellular membrane-bounded organelle	NA	GO:0009814//defense response, incompatible interaction	K02883//large subunit ribosomal protein L18e;K11855//ubiquitin carboxyl-terminal hydrolase 36/42 [EC:3.4.19.12]	gi|474009142|gb|EMS52513.1|//14 kDa proline-rich protein DC2.15 [Triticum urartu]
TraesCS4B01G255500	-1.03089	3.05048e-06	Down	5.36097e-08	NA	NA	NA	K10523//speckle-type POZ protein	gi|326525186|dbj|BAK07863.1|//predicted protein [Hordeum vulgare subsp. vulgare]
BGI_novel_G005079	-1.20592	0.00441619	Down	0.000195379	NA	NA	NA	K00430//peroxidase [EC:1.11.1.7];K14536//ribosome assembly protein 1 [EC:3.6.5.-]	gi|573965287|ref|XP_006664761.1|//PREDICTED: protein DYAD-like [Oryza brachyantha]
BGI_novel_G013117	-1.25797	1.9185e-27	Down	7.36388e-31	NA	NA	NA	K14439//SWI/SNF-related matrix-associated actin-dependent regulator of chromatin subfamily A containing DEAD/H box 1 [EC:3.6.4.12]	gi|475481060|gb|EMT02856.1|//hypothetical protein F775_29207 [Aegilops tauschii]
TraesCS6D01G384400	-1.34889	0.000352147	Down	1.06588e-05	GO:0016020//membrane;GO:0043231//intracellular membrane-bounded organelle	GO:0022857//transmembrane transporter activity	GO:0044763//single-organism cellular process;GO:0007275//multicellular organism development;GO:0044765//single-organism transport	K03327//multidrug resistance protein, MATE family	gi|326532248|dbj|BAK05053.1|//predicted protein, partial [Hordeum vulgare subsp. vulgare]
TraesCS3A01G229800	-1.17732	2.64609e-07	Down	3.6709e-09	NA	GO:0004672//protein kinase activity;GO:0032550//purine ribonucleoside binding	GO:0006464//cellular protein modification process	K04733//interleukin-1 receptor-associated kinase 4 [EC:2.7.11.1]	gi|669029325|emb|CDM83494.1|//unnamed protein product [Triticum aestivum]
TraesCS3B01G449100	-1.1018	0.000182204	Down	5.08535e-06	GO:0031224//intrinsic component of membrane	NA	NA	K14209//solute carrier family 36 (proton-coupled amino acid transporter);K15015//solute carrier family 32 (vesicular inhibitory amino acid transporter)	gi|669030858|emb|CDM85552.1|//unnamed protein product [Triticum aestivum]
TraesCS7B01G084100	-1.55663	6.65547e-12	Down	3.71634e-14	NA	NA	NA	K14299//nucleoporin SEH1	gi|326508780|dbj|BAJ95912.1|//predicted protein [Hordeum vulgare subsp. vulgare]
TraesCS4D01G261000	-1.22967	1.80955e-11	Down	1.09146e-13	NA	NA	NA	NA	gi|475621233|gb|EMT31404.1|//hypothetical protein F775_42786 [Aegilops tauschii]
TraesCS5A01G378900	-1.13581	0.00287868	Down	0.00011886	GO:0009536//plastid	GO:0016702//oxidoreductase activity, acting on single donors with incorporation of molecular oxygen, incorporation of two atoms of oxygen;GO:0046914//transition metal ion binding	GO:0006091//generation of precursor metabolites and energy;GO:0009725//response to hormone;GO:0042742//defense response to bacterium;GO:0006633//fatty acid biosynthetic process;GO:0022622//root system development	K15718//linoleate 9S-lipoxygenase [EC:1.13.11.58]	gi|475603227|gb|EMT25349.1|//Lipoxygenase 2 [Aegilops tauschii]
TraesCS6D01G044500	-1.11323	0.000164715	Down	4.54156e-06	NA	NA	NA	NA	gi|475591969|gb|EMT21933.1|//hypothetical protein F775_52541 [Aegilops tauschii]
TraesCSU01G139100	1.07188	0.000632028	Up	2.07765e-05	NA	NA	NA	K13464//jasmonate ZIM domain-containing protein	gi|475583542|gb|EMT19489.1|//hypothetical protein F775_25166 [Aegilops tauschii]
TraesCSU01G006700	-1.19818	0.00730294	Down	0.000353527	NA	NA	NA	NA	gi|475611588|gb|EMT28143.1|//hypothetical protein F775_13767 [Aegilops tauschii]
TraesCS3A01G526500	1.00498	1.26241e-06	Up	2.0236e-08	NA	GO:0046914//transition metal ion binding	NA	NA	gi|326520317|dbj|BAK07417.1|//predicted protein [Hordeum vulgare subsp. vulgare]
TraesCS4D01G108800	1.01076	0.000974811	Up	3.41471e-05	GO:0016020//membrane	GO:0022857//transmembrane transporter activity	GO:0009725//response to hormone;GO:0048364//root development;GO:0060918//auxin transport	K13946//auxin influx carrier (AUX1 LAX family)	gi|475546834|gb|EMT10762.1|//hypothetical protein F775_16607 [Aegilops tauschii]
TraesCS1D01G232800	-2.30057	1.93128e-10	Down	1.4314e-12	NA	NA	NA	NA	gi|475483931|gb|EMT03080.1|//Putative invertase inhibitor [Aegilops tauschii]
TraesCS6A01G053500	-1.11466	0.0151478	Down	0.000838492	NA	NA	NA	NA	gi|473936790|gb|EMS50163.1|//hypothetical protein TRIUR3_02957 [Triticum urartu]
BGI_novel_G004419	-4.43449	6.66336e-17	Down	1.30926e-19	NA	NA	NA	K08873//serine/threonine-protein kinase SMG1 [EC:2.7.11.1];K11000//callose synthase [EC:2.4.1.-]	gi|721628612|ref|XP_010229804.1|//PREDICTED: uncharacterized protein LOC104582150 [Brachypodium distachyon]
TraesCS3A01G110100	1.11086	6.1811e-25	Up	3.16336e-28	GO:0043231//intracellular membrane-bounded organelle	NA	NA	K03006//DNA-directed RNA polymerase II subunit RPB1 [EC:2.7.7.6]	gi|475525304|gb|EMT07136.1|//hypothetical protein F775_31687 [Aegilops tauschii]
TraesCS2A01G066900	-1.09878	2.16112e-14	Down	7.24837e-17	GO:0009536//plastid;GO:0009507//chloroplast	GO:0016831//carboxy-lyase activity;GO:0004497//monooxygenase activity;GO:0016491//oxidoreductase activity;GO:0016984//ribulose-bisphosphate carboxylase activity	GO:0019253//reductive pentose-phosphate cycle;GO:0009853//photorespiration;GO:0043094//cellular metabolic compound salvage;GO:0044710//single-organism metabolic process;GO:0055114//oxidation-reduction process	K01602//ribulose-bisphosphate carboxylase small chain [EC:4.1.1.39]	gi|961373917|gb|ALS03825.1|//chloroplast ribulose-1,5-bisphosphate carboxylase/oxygenase small subunit [Triticum aestivum];gi|473721335|gb|EMS44970.1|//Ribulose bisphosphate carboxylase small chain PWS4.3, chloroplastic [Triticum urartu]
TraesCS1B01G136100	-1.46295	2.83286e-09	Down	2.61223e-11	NA	NA	NA	K14611//solute carrier family 23 (nucleobase transporter), member 1/2;K08234//glyoxylase I family protein	gi|475588603|gb|EMT20922.1|//hypothetical protein F775_15409 [Aegilops tauschii]
BGI_novel_G008793	1.32896	0.0328454	Up	0.00213873	NA	NA	NA	K01648//ATP citrate (pro-S)-lyase [EC:2.3.3.8]	NA
TraesCS2D01G203800	-1.06112	5.15052e-05	Down	1.24077e-06	GO:0031981//nuclear lumen;GO:0000314//organellar small ribosomal subunit;GO:0030312//external encapsulating structure;GO:0009536//plastid	GO:0003723//RNA binding;GO:0005198//structural molecule activity	GO:0009887//animal organ morphogenesis;GO:0010467//gene expression;GO:0000904//cell morphogenesis involved in differentiation	K02953//small subunit ribosomal protein S13e	gi|475620862|gb|EMT31258.1|//40S ribosomal protein S13-1 [Aegilops tauschii]
TraesCS2B01G314100	-1.32382	0.00426192	Down	0.000187269	GO:0016020//membrane	NA	GO:0015740//C4-dicarboxylate transport	K03695//ATP-dependent Clp protease ATP-binding subunit ClpB	gi|148362054|gb|ABQ59606.1|//ALMT2 [Aegilops tauschii]
TraesCS5B01G008100	-1.02035	2.8837e-06	Down	5.03361e-08	NA	NA	NA	K10246//fatty acid elongase 3 [EC:2.3.1.199]	gi|326489029|dbj|BAK01498.1|//predicted protein [Hordeum vulgare subsp. vulgare]
TraesCS4A01G006700	-2.35451	0.000338756	Down	1.02133e-05	GO:0005789//endoplasmic reticulum membrane	GO:0016709//oxidoreductase activity, acting on paired donors, with incorporation or reduction of molecular oxygen, NAD(P)H as one donor, and incorporation of one atom of oxygen;GO:0000166//nucleotide binding	GO:0009814//defense response, incompatible interaction;GO:0033554//cellular response to stress;GO:0002218//activation of innate immune response;GO:0044710//single-organism metabolic process	K00485//dimethylaniline monooxygenase (N-oxide forming) [EC:1.14.13.8]	gi|475531762|gb|EMT08134.1|//Putative flavin-containing monooxygenase 1 [Aegilops tauschii]
TraesCS5D01G460100	-1.00415	3.26184e-10	Down	2.53085e-12	GO:0043231//intracellular membrane-bounded organelle	GO:0052689//carboxylic ester hydrolase activity;GO:0030234//enzyme regulator activity	GO:0044092//negative regulation of molecular function	K01051//pectinesterase [EC:3.1.1.11]	gi|475599955|gb|EMT24377.1|//hypothetical protein F775_52181 [Aegilops tauschii]
TraesCS2D01G216700	-1.36149	0.00249795	Down	0.000101062	NA	GO:0004672//protein kinase activity;GO:0032550//purine ribonucleoside binding	GO:0006464//cellular protein modification process;GO:0008037//cell recognition;GO:0006796//phosphate-containing compound metabolic process	K04733//interleukin-1 receptor-associated kinase 4 [EC:2.7.11.1]	gi|475618574|gb|EMT30477.1|//Putative serine/threonine-protein kinase receptor [Aegilops tauschii]
TraesCS2A01G062600	1.0312	7.12216e-10	Up	5.9231e-12	NA	NA	NA	NA	gi|474406040|gb|EMS66505.1|//hypothetical protein TRIUR3_00671 [Triticum urartu]
BGI_novel_G013477	1.13996	3.83349e-35	Up	5.60544e-39	NA	GO:0004252//serine-type endopeptidase activity	GO:0006508//proteolysis	K15292//syntaxin-binding protein 1	gi|357139008|ref|XP_003571078.1|//PREDICTED: subtilisin-like protease SBT5.3 [Brachypodium distachyon]
TraesCS1B01G179600	1.45909	0.0430536	Up	0.00299308	GO:0043231//intracellular membrane-bounded organelle	GO:0016787//hydrolase activity	GO:0019538//protein metabolic process	NA	gi|474425173|gb|EMS67687.1|//hypothetical protein TRIUR3_23075 [Triticum urartu]
BGI_novel_G010711	1.099	0.0470115	Up	0.0033364	NA	NA	NA	K04121//ent-kaurene synthase [EC:4.2.3.19]	gi|49065962|gb|AAT49066.1|//ent-kaurene synthase-like protein 1 [Hordeum vulgare subsp. vulgare]
TraesCS6A01G166000	-1.39489	0.00116369	Down	4.18238e-05	GO:0043231//intracellular membrane-bounded organelle	GO:0016702//oxidoreductase activity, acting on single donors with incorporation of molecular oxygen, incorporation of two atoms of oxygen;GO:0046914//transition metal ion binding	GO:0006633//fatty acid biosynthetic process	K00454//lipoxygenase [EC:1.13.11.12]	gi|326492339|dbj|BAK01953.1|//predicted protein [Hordeum vulgare subsp. vulgare]
TraesCS2D01G238700	-1.3335	6.92365e-15	Down	2.09439e-17	GO:0043231//intracellular membrane-bounded organelle	NA	NA	NA	gi|473804006|gb|EMS46649.1|//hypothetical protein TRIUR3_30562 [Triticum urartu]
TraesCS1B01G383000	-1.35566	2.14458e-10	Down	1.60321e-12	GO:0043231//intracellular membrane-bounded organelle	NA	NA	NA	gi|473817520|gb|EMS46924.1|//hypothetical protein TRIUR3_05412 [Triticum urartu]
BGI_novel_G004323	-1.07462	0.000756525	Down	2.54982e-05	GO:0016020//membrane	NA	NA	K07466//replication factor A1;K15255//ATP-dependent DNA helicase PIF1 [EC:3.6.4.12]	gi|960465385|ref|XP_014753908.1|//PREDICTED: uncharacterized protein LOC106865996 [Brachypodium distachyon]
BGI_novel_G003774	2.1168	0.00194653	Up	7.5693e-05	NA	NA	NA	NA	gi|475563275|gb|EMT14242.1|//Structural maintenance of chromosomes protein 6 [Aegilops tauschii]
TraesCS1B01G297300	-1.12935	3.11222e-13	Down	1.35101e-15	NA	GO:0004672//protein kinase activity;GO:0032550//purine ribonucleoside binding	GO:0006464//cellular protein modification process;GO:0006796//phosphate-containing compound metabolic process	K04733//interleukin-1 receptor-associated kinase 4 [EC:2.7.11.1]	gi|475562295|gb|EMT13989.1|//Serine/threonine-protein kinase PBS1 [Aegilops tauschii]
TraesCS5D01G566700	1.10084	1.31051e-09	Up	1.13658e-11	GO:0043231//intracellular membrane-bounded organelle	GO:0016787//hydrolase activity	GO:0044238//primary metabolic process	K21026//acetylajmaline esterase [EC:3.1.1.80];K01188//beta-glucosidase [EC:3.2.1.21];K00679//phospholipid:diacylglycerol acyltransferase [EC:2.3.1.158];K10960//geranylgeranyl diphosphate/geranylgeranyl-bacteriochlorophyllide a reductase [EC:1.3.1.83 1.3.1.111]	gi|475516254|gb|EMT05956.1|//GDSL esterase/lipase EXL1 [Aegilops tauschii]
BGI_novel_G004391	-1.18154	0.0197909	Down	0.00114957	NA	NA	NA	NA	gi|475558987|gb|EMT13239.1|//hypothetical protein F775_06307 [Aegilops tauschii]
TraesCS1A01G444700	-1.36414	9.78932e-13	Down	4.63423e-15	NA	NA	NA	K00924;K02882//large subunit ribosomal protein L18Ae	gi|475527339|gb|EMT07443.1|//Aspartic proteinase nepenthesin-2 [Aegilops tauschii]
TraesCS6B01G373700	-1.6408	0.0333867	Down	0.00218514	NA	NA	NA	K05609//ubiquitin carboxyl-terminal hydrolase L3 [EC:3.4.19.12]	gi|125528284|gb|EAY76398.1|//hypothetical protein OsI_04327 [Oryza sativa Indica Group];gi|573917625|ref|XP_006646455.1|//PREDICTED: uncharacterized protein LOC102707270 [Oryza brachyantha]
TraesCS7A01G267000	-1.11309	7.70444e-08	Down	9.39274e-10	GO:0043231//intracellular membrane-bounded organelle	GO:0046872//metal ion binding;GO:0004672//protein kinase activity;GO:0032550//purine ribonucleoside binding	GO:0006464//cellular protein modification process;GO:0006796//phosphate-containing compound metabolic process	K13412//calcium-dependent protein kinase [EC:2.7.11.1]	gi|326497633|dbj|BAK05906.1|//predicted protein [Hordeum vulgare subsp. vulgare]
TraesCS3D01G269400	-1.32355	2.33916e-13	Down	9.87637e-16	GO:0043231//intracellular membrane-bounded organelle	NA	NA	K20929//glyoxal/methylglyoxal oxidase [EC:1.2.3.15]	gi|669029676|emb|CDM83959.1|//unnamed protein product [Triticum aestivum]
TraesCS6B01G028200	-1.42601	0.00040496	Down	1.24609e-05	GO:0043231//intracellular membrane-bounded organelle	NA	NA	NA	gi|475524911|gb|EMT07082.1|//hypothetical protein F775_26623 [Aegilops tauschii]
BGI_novel_G002192	2.66113	2.97793e-05	Up	6.68947e-07	NA	NA	NA	NA	gi|474393432|gb|EMS65528.1|//hypothetical protein TRIUR3_07287 [Triticum urartu]
TraesCS6B01G231200	-1.11942	1.89801e-09	Down	1.69295e-11	GO:0016020//membrane	GO:0004674//protein serine/threonine kinase activity;GO:0005524//ATP binding;GO:0004672//protein kinase activity;GO:0032550//purine ribonucleoside binding	GO:0006464//cellular protein modification process;GO:0006468//protein phosphorylation	K08819//cyclin-dependent kinase 12/13 [EC:2.7.11.22 2.7.11.23]	gi|326526335|dbj|BAJ97184.1|//predicted protein [Hordeum vulgare subsp. vulgare]
TraesCS3A01G531400	-1.00344	3.01261e-05	Down	6.77562e-07	NA	NA	NA	NA	NA
TraesCS3B01G166500	-1.16595	2.89445e-05	Down	6.47019e-07	GO:0031224//intrinsic component of membrane	GO:0046943//carboxylic acid transmembrane transporter activity	GO:0006865//amino acid transport	K03294//basic amino acid/polyamine antiporter, APA family	gi|669028447|emb|CDM82248.1|//unnamed protein product [Triticum aestivum]
TraesCS2B01G471300	-1.79381	9.67524e-23	Down	6.54318e-26	NA	NA	NA	NA	gi|475489639|gb|EMT03447.1|//hypothetical protein F775_25928 [Aegilops tauschii]
TraesCS5A01G160000	-1.03604	2.32435e-05	Down	5.09926e-07	NA	NA	NA	K09571//FK506-binding protein 4/5 [EC:5.2.1.8];K17768//mitochondrial import receptor subunit TOM70;K09527//DnaJ homolog subfamily C member 7	gi|326504650|dbj|BAK06616.1|//predicted protein [Hordeum vulgare subsp. vulgare]
TraesCS2D01G062600	-1.01094	3.11383e-05	Down	7.03173e-07	NA	GO:0046914//transition metal ion binding	NA	K15692//E3 ubiquitin-protein ligase RNF13 [EC:2.3.2.27]	gi|326513248|dbj|BAK06864.1|//predicted protein [Hordeum vulgare subsp. vulgare]
BGI_novel_G012126	3.6104	3.28376e-10	Up	2.55085e-12	NA	NA	NA	K17604//zinc finger SWIM domain-containing protein 3	gi|475545151|gb|EMT10448.1|//hypothetical protein F775_06760 [Aegilops tauschii]
TraesCS1A01G410200	-1.23327	5.03179e-07	Down	7.445e-09	GO:0043231//intracellular membrane-bounded organelle	GO:0046914//transition metal ion binding	NA	K04733//interleukin-1 receptor-associated kinase 4 [EC:2.7.11.1]	gi|326500426|dbj|BAK06302.1|//predicted protein [Hordeum vulgare subsp. vulgare]
TraesCS3A01G229500	-1.33508	1.72375e-05	Down	3.66421e-07	NA	GO:0003676//nucleic acid binding	NA	K09422//myb proto-oncogene protein, plant	gi|669029323|emb|CDM83491.1|//unnamed protein product [Triticum aestivum]
TraesCS7B01G488900	-1.03051	7.41192e-07	Down	1.13256e-08	GO:0016020//membrane;GO:0043231//intracellular membrane-bounded organelle	GO:1901363//heterocyclic compound binding;GO:0097159//organic cyclic compound binding;GO:0017111//nucleoside-triphosphatase activity;GO:0036094//small molecule binding	NA	K05681//ATP-binding cassette, subfamily G (WHITE), member 2	gi|357117036|ref|XP_003560282.1|//PREDICTED: ABC transporter G family member 28-like isoform X2 [Brachypodium distachyon]
TraesCS1A01G023300	1.45868	0.00841557	Up	0.000418925	GO:0043231//intracellular membrane-bounded organelle	NA	NA	NA	gi|475542267|gb|EMT09934.1|//hypothetical protein F775_12830 [Aegilops tauschii]
TraesCS1B01G261200	-1.84252	0.0106724	Down	0.000555261	GO:0043231//intracellular membrane-bounded organelle	NA	NA	K21026//acetylajmaline esterase [EC:3.1.1.80]	gi|326513312|dbj|BAK06896.1|//predicted protein [Hordeum vulgare subsp. vulgare]
TraesCSU01G009600	-1.90705	0.00746531	Down	0.000363093	GO:0043231//intracellular membrane-bounded organelle;GO:0030312//external encapsulating structure	NA	GO:0000003//reproduction	K20628//expansin	gi|474429027|gb|EMS67855.1|//Expansin-B15 [Triticum urartu]
TraesCS5D01G128400	-1.09763	2.75115e-10	Down	2.09941e-12	GO:0009536//plastid	GO:0046914//transition metal ion binding;GO:0051540//metal cluster binding	GO:0009657//plastid organization;GO:0009058//biosynthetic process	K09571//FK506-binding protein 4/5 [EC:5.2.1.8]	gi|473728502|gb|EMS45110.1|//NifU-like protein 2, chloroplastic [Triticum urartu]
BGI_novel_G014205	-1.2574	0.00269924	Down	0.000110489	NA	NA	NA	NA	gi|474382348|gb|EMS64708.1|//hypothetical protein TRIUR3_10854 [Triticum urartu]
BGI_novel_G013738	1.23629	0.0295858	Up	0.0018797	GO:0005737//cytoplasm	NA	NA	K08770//ubiquitin C	gi|474308741|gb|EMS61836.1|//hypothetical protein TRIUR3_20374 [Triticum urartu]
BGI_novel_G017315	1.44097	0.0114998	Up	0.000605774	NA	NA	NA	NA	gi|326526009|dbj|BAJ93181.1|//predicted protein [Hordeum vulgare subsp. vulgare]
TraesCS7A01G439500	-1.23409	0.00480916	Down	0.000215894	GO:0043231//intracellular membrane-bounded organelle;GO:0005576//extracellular region	GO:0046914//transition metal ion binding	NA	K11426//SET and MYND domain-containing protein	gi|475595872|gb|EMT23187.1|//Germin-like protein 5-1 [Aegilops tauschii]
TraesCS2D01G213400	-1.22196	0.00303473	Down	0.000126551	NA	GO:0046906//tetrapyrrole binding	NA	K08906//cytochrome c6	gi|475583358|gb|EMT19430.1|//Cytochrome c6, chloroplastic [Aegilops tauschii]
BGI_novel_G008349	-2.25849	0.000735309	Down	2.46689e-05	NA	NA	NA	K01259//proline iminopeptidase [EC:3.4.11.5]	gi|474445467|gb|EMS68569.1|//putative exosome complex exonuclease 1 [Triticum urartu]
TraesCS7A01G485200	1.8994	0.000322223	Up	9.6412e-06	NA	NA	NA	NA	gi|475491611|gb|EMT03578.1|//hypothetical protein F775_23571 [Aegilops tauschii];gi|218191490|gb|EEC73917.1|//hypothetical protein OsI_08758 [Oryza sativa Indica Group]
TraesCS1B01G225000	-1.00635	0.00169707	Down	6.43952e-05	GO:0031224//intrinsic component of membrane	GO:0015103//inorganic anion transmembrane transporter activity	GO:0010035//response to inorganic substance;GO:0006950//response to stress;GO:0015833//peptide transport;GO:0015698//inorganic anion transport	K14638//solute carrier family 15 (peptide/histidine transporter), member 3/4	gi|357141049|ref|XP_003572060.1|//PREDICTED: protein NRT1/ PTR FAMILY 6.3-like [Brachypodium distachyon]
TraesCS7D01G540300	-1.60805	0.0010875	Down	3.88145e-05	GO:0043231//intracellular membrane-bounded organelle	GO:0046872//metal ion binding;GO:0016838//carbon-oxygen lyase activity, acting on phosphates	NA	K15086//(3S)-linalool synthase [EC:4.2.3.25]	gi|326495128|dbj|BAJ85660.1|//predicted protein [Hordeum vulgare subsp. vulgare]
BGI_novel_G003027	-1.30857	0.00045423	Down	1.42468e-05	NA	NA	NA	NA	gi|694405033|ref|XP_009377376.1|//PREDICTED: leucine-rich repeat extensin-like protein 4 [Pyrus x bretschneideri]
TraesCS5A01G088000	-1.2524	4.46962e-10	Down	3.56599e-12	NA	NA	NA	NA	gi|721673398|ref|XP_010237165.1|//PREDICTED: uncharacterized protein LOC100827222 [Brachypodium distachyon]
TraesCS4A01G000200	5.23007	3.53329e-26	Up	1.54994e-29	GO:0043231//intracellular membrane-bounded organelle	GO:0046914//transition metal ion binding	NA	NA	gi|475536206|gb|EMT08885.1|//hypothetical protein F775_15485 [Aegilops tauschii]
TraesCS5D01G285400	-1.13556	0.000650408	Down	2.14877e-05	NA	GO:0003676//nucleic acid binding	NA	NA	gi|475624138|gb|EMT32489.1|//hypothetical protein F775_12961 [Aegilops tauschii]
TraesCS1B01G440100	-1.36628	4.09821e-06	Down	7.43072e-08	GO:0043231//intracellular membrane-bounded organelle	GO:0046914//transition metal ion binding	NA	K04733//interleukin-1 receptor-associated kinase 4 [EC:2.7.11.1]	gi|326500426|dbj|BAK06302.1|//predicted protein [Hordeum vulgare subsp. vulgare]
TraesCS1D01G417500	-1.32568	5.15202e-09	Down	5.00341e-11	GO:0043231//intracellular membrane-bounded organelle	GO:0046914//transition metal ion binding	NA	K04733//interleukin-1 receptor-associated kinase 4 [EC:2.7.11.1]	gi|326500426|dbj|BAK06302.1|//predicted protein [Hordeum vulgare subsp. vulgare]
BGI_novel_G004839	-2.89711	3.23047e-06	Down	5.71862e-08	NA	NA	NA	K13171//serine/arginine repetitive matrix protein 1	gi|302828406|ref|XP_002945770.1|//pathogenesis-related protein 1-like protein [Volvox carteri f. nagariensis]
TraesCS4A01G064600	-1.2148	8.14632e-18	Down	1.31308e-20	NA	NA	GO:0044260//cellular macromolecule metabolic process	K16865//programmed cell death protein 4	gi|326527547|dbj|BAK08048.1|//predicted protein, partial [Hordeum vulgare subsp. vulgare]
BGI_novel_G001870	1.31639	0.00598175	Up	0.000280113	NA	NA	NA	K02218//casein kinase 1 [EC:2.7.11.1]	gi|695039534|ref|XP_009407306.1|//PREDICTED: casein kinase I-like isoform X1 [Musa acuminata subsp. malaccensis]
BGI_novel_G009377	-2.66011	2.89472e-05	Down	6.47346e-07	GO:0005634//nucleus;GO:0005886//plasma membrane;GO:0005737//cytoplasm	GO:0004683//calmodulin-dependent protein kinase activity;GO:0000166//nucleotide binding;GO:0009931//calcium-dependent protein serine/threonine kinase activity;GO:0005516//calmodulin binding	GO:0009738//abscisic acid-activated signaling pathway;GO:0018105//peptidyl-serine phosphorylation;GO:0035556//intracellular signal transduction;GO:0046777//protein autophosphorylation	K00924	gi|238802292|emb|CAP74534.1|//putative TdLSC8 protein, partial [Triticum turgidum subsp. durum]
TraesCS7D01G215800	-1.21376	1.02428e-07	Down	1.28337e-09	NA	NA	NA	NA	gi|473987069|gb|EMS51740.1|//hypothetical protein TRIUR3_09307 [Triticum urartu]
TraesCS2B01G516100	1.43337	0.000292196	Up	8.63861e-06	NA	NA	NA	K16290//xylem cysteine proteinase [EC:3.4.22.-];K01365//cathepsin L [EC:3.4.22.15]	gi|326495544|dbj|BAJ85868.1|//predicted protein [Hordeum vulgare subsp. vulgare]
TraesCS4B01G026100	-2.05094	6.73303e-12	Down	3.77811e-14	GO:0043231//intracellular membrane-bounded organelle	GO:0016798//hydrolase activity, acting on glycosyl bonds	GO:0044238//primary metabolic process	K15920//beta-D-xylosidase 4 [EC:3.2.1.37]	gi|357152329|ref|XP_003576084.1|//PREDICTED: probable beta-D-xylosidase 7 [Brachypodium distachyon]
TraesCS7A01G541100	1.59128	3.0203e-05	Up	6.79569e-07	NA	NA	NA	K04733//interleukin-1 receptor-associated kinase 4 [EC:2.7.11.1];K17302//coatomer subunit beta'	gi|474313209|gb|EMS61982.1|//Coatomer subunit beta'-2 [Triticum urartu]
BGI_novel_G017199	-3.33056	2.60668e-08	Down	2.89917e-10	NA	NA	NA	K02875//large subunit ribosomal protein L14e	gi|475589541|gb|EMT21194.1|//Putative 60S ribosomal protein L14 [Aegilops tauschii]
TraesCS5B01G377100	1.18335	0.0188941	Up	0.00108818	NA	GO:0005488//binding	NA	K00872//homoserine kinase [EC:2.7.1.39];K20098//DNA excision repair protein ERCC-6-like 2 [EC:3.6.4.-];K10398//kinesin family member 11;K17479//glutaredoxin domain-containing cysteine-rich protein 1;K05658//ATP-binding cassette, subfamily B (MDR/TAP), member 1 [EC:3.6.3.44]	gi|297612178|ref|NP_001068267.2|//Os11g0613900 [Oryza sativa Japonica Group]
BGI_novel_G013546	2.44983	0.000174626	Up	4.84196e-06	NA	NA	NA	NA	gi|971564950|ref|XP_015167908.1|//PREDICTED: structural maintenance of chromosomes protein 6B isoform X2 [Solanum tuberosum]
TraesCS5B01G440500	-1.24672	5.62859e-06	Down	1.04885e-07	GO:0031224//intrinsic component of membrane	NA	NA	K06890//uncharacterized protein	gi|475477061|gb|EMT02672.1|//hypothetical protein F775_19037 [Aegilops tauschii]
TraesCS2B01G141700	-1.51697	2.41365e-09	Down	2.19258e-11	GO:0043231//intracellular membrane-bounded organelle	GO:0016160//amylase activity	GO:0005976//polysaccharide metabolic process	K01177//beta-amylase [EC:3.2.1.2]	gi|326517597|dbj|BAK03717.1|//predicted protein [Hordeum vulgare subsp. vulgare]
TraesCS4B01G232800	1.104	7.28475e-10	Up	6.07829e-12	GO:0016020//membrane;GO:0043231//intracellular membrane-bounded organelle;GO:0005618//cell wall;GO:0005576//extracellular region	GO:0016209//antioxidant activity;GO:0043169//cation binding;GO:0003824//catalytic activity;GO:0046906//tetrapyrrole binding	GO:0000902//cell morphogenesis;GO:0009314//response to radiation;GO:0006970//response to osmotic stress;GO:0006952//defense response;GO:0040007//growth;GO:0044710//single-organism metabolic process;GO:0010038//response to metal ion	K00430//peroxidase [EC:1.11.1.7]	gi|326532500|dbj|BAK05179.1|//predicted protein [Hordeum vulgare subsp. vulgare]
TraesCS3B01G557000	-2.03571	0.00332807	Down	0.000140669	NA	NA	NA	NA	gi|475433859|gb|EMT01269.1|//hypothetical protein F775_04254 [Aegilops tauschii]
TraesCS1A01G120600	-1.27319	0.00479497	Down	0.000215117	NA	NA	NA	K00430//peroxidase [EC:1.11.1.7];K08360//cytochrome b-561 [EC:1.16.5.1]	gi|944071701|gb|KQK07185.1|//hypothetical protein BRADI_2g33640 [Brachypodium distachyon];gi|960464480|ref|XP_014753763.1|//PREDICTED: cation/H(+) antiporter 1-like [Brachypodium distachyon]
BGI_novel_G000681	1.05742	8.81133e-07	Up	1.37136e-08	NA	NA	NA	K16290//xylem cysteine proteinase [EC:3.4.22.-];K01365//cathepsin L [EC:3.4.22.15]	gi|474056814|gb|EMS53822.1|//Caricain [Triticum urartu]
TraesCS2A01G552400	1.06887	0.0232175	Up	0.00139129	NA	GO:0005488//binding	GO:0000902//cell morphogenesis;GO:0009725//response to hormone	K09422//myb proto-oncogene protein, plant	gi|475538640|gb|EMT09276.1|//Transcription factor MYB39 [Aegilops tauschii]
TraesCS3A01G228600	1.27515	0.0408382	Up	0.00279849	NA	GO:0003676//nucleic acid binding	NA	K18835//WRKY transcription factor 2;K13424//WRKY transcription factor 33	gi|474394681|gb|EMS65605.1|//putative WRKY transcription factor 71 [Triticum urartu]
TraesCS2D01G135600	-1.10974	0.0211812	Down	0.00124797	GO:0031224//intrinsic component of membrane;GO:0009526//plastid envelope;GO:0016021//integral component of membrane	GO:0005451//monovalent cation:proton antiporter activity;GO:0015299//solute:proton antiporter activity	GO:1902600//hydrogen ion transmembrane transport;GO:0006970//response to osmotic stress;GO:0010351//lithium ion transport;GO:0071805//potassium ion transmembrane transport;GO:0000302//response to reactive oxygen species	K14724//solute carrier family 9 (sodium/hydrogen exchanger), member 8	gi|357153602|ref|XP_003576505.1|//PREDICTED: sodium/hydrogen exchanger 8 [Brachypodium distachyon]
TraesCS3B01G322000	1.24433	2.53712e-10	Up	1.92216e-12	NA	GO:0042578//phosphoric ester hydrolase activity	GO:0006796//phosphate-containing compound metabolic process	K06124//phosphoethanolamine/phosphocholine phosphatase [EC:3.1.3.75]	gi|670019657|emb|CDJ26592.1|//unnamed protein product [Triticum aestivum]
TraesCS4A01G275400	-1.83341	0.00682566	Down	0.00032668	GO:0043231//intracellular membrane-bounded organelle	NA	NA	K12817//pre-mRNA-splicing factor 18	gi|475594697|gb|EMT22779.1|//Pre-mRNA-splicing factor 18 [Aegilops tauschii]
BGI_novel_G014245	1.08881	1.58136e-05	Up	3.31671e-07	NA	NA	NA	K00430//peroxidase [EC:1.11.1.7];K04730//interleukin-1 receptor-associated kinase 1 [EC:2.7.11.1]	gi|475537938|gb|EMT09170.1|//hypothetical protein F775_10011 [Aegilops tauschii]
BGI_novel_G017497	2.06997	4.88949e-08	Up	5.72713e-10	NA	NA	NA	K00430//peroxidase [EC:1.11.1.7];K11292//transcription elongation factor SPT6;K14411//RNA-binding protein Musashi	gi|474238983|gb|EMS59696.1|//hypothetical protein TRIUR3_05344 [Triticum urartu]
TraesCS5D01G163800	-1.25404	1.79037e-09	Down	1.58876e-11	NA	NA	NA	NA	gi|475526201|gb|EMT07271.1|//hypothetical protein F775_19628 [Aegilops tauschii]
TraesCS7B01G338300	-1.83893	4.22779e-05	Down	9.90665e-07	GO:0043231//intracellular membrane-bounded organelle;GO:0005576//extracellular region	GO:0046914//transition metal ion binding	NA	K11426//SET and MYND domain-containing protein	gi|475595872|gb|EMT23187.1|//Germin-like protein 5-1 [Aegilops tauschii]
TraesCS6B01G470200	-1.65442	1.95247e-08	Down	2.11802e-10	NA	GO:0097159//organic cyclic compound binding;GO:1901363//heterocyclic compound binding;GO:0004672//protein kinase activity;GO:0036094//small molecule binding	NA	K04733//interleukin-1 receptor-associated kinase 4 [EC:2.7.11.1];K13430//serine/threonine-protein kinase PBS1 [EC:2.7.11.1]	gi|573923265|ref|XP_006649213.1|//PREDICTED: serine/threonine-protein kinase PBS1-like [Oryza brachyantha]
TraesCS2B01G205200	1.41999	0.0294991	Up	0.00187231	NA	NA	NA	NA	gi|474238983|gb|EMS59696.1|//hypothetical protein TRIUR3_05344 [Triticum urartu];gi|475574636|gb|EMT17039.1|//hypothetical protein F775_03973 [Aegilops tauschii]
TraesCS1B01G086800	-1.43771	0.029781	Down	0.00189673	NA	NA	NA	NA	gi|326506686|dbj|BAJ91384.1|//predicted protein [Hordeum vulgare subsp. vulgare]
TraesCS2D01G237900	-1.03209	8.09434e-18	Down	1.29454e-20	GO:0009532//plastid stroma	GO:0016301//kinase activity;GO:0031420//alkali metal ion binding	GO:0006007//glucose catabolic process;GO:0010038//response to metal ion;GO:0006796//phosphate-containing compound metabolic process	K00873//pyruvate kinase [EC:2.7.1.40]	gi|326521838|dbj|BAK04047.1|//predicted protein [Hordeum vulgare subsp. vulgare]
BGI_novel_G004278	-2.22758	6.50947e-32	Down	1.24928e-35	NA	GO:0016161//beta-amylase activity	GO:0000272//polysaccharide catabolic process	K01177//beta-amylase [EC:3.2.1.2]	gi|326517597|dbj|BAK03717.1|//predicted protein [Hordeum vulgare subsp. vulgare]
BGI_novel_G000421	1.28261	0.0139272	Up	0.000757443	NA	NA	NA	K03327//multidrug resistance protein, MATE family;K18666//activating signal cointegrator complex subunit 1	gi|944072741|gb|KQK08225.1|//hypothetical protein BRADI_2g40554 [Brachypodium distachyon]
BGI_novel_G003142	1.20941	0.027333	Up	0.00170035	NA	NA	NA	K18674//N-acetylgalactosamine kinase [EC:2.7.1.157];K14300//nuclear pore complex protein Nup133	gi|685382959|ref|XP_009123857.1|//PREDICTED: uncharacterized protein LOC103848782 [Brassica rapa]
TraesCS5D01G384600	-1.13699	0.0197529	Down	0.00114685	NA	NA	NA	NA	gi|242033561|ref|XP_002464175.1|//hypothetical protein SORBIDRAFT_01g013610 [Sorghum bicolor]
TraesCS7D01G379900	-1.22932	0.00290699	Down	0.000120188	GO:0044464//cell part	GO:0046914//transition metal ion binding;GO:0003676//nucleic acid binding	NA	K12135//zinc finger protein CONSTANS;K19720//collagen, type III, alpha	gi|326494724|dbj|BAJ94481.1|//predicted protein [Hordeum vulgare subsp. vulgare]
BGI_novel_G003252	-1.73974	0.0171598	Down	0.000972141	NA	NA	NA	K14565//nucleolar protein 58	gi|474070029|gb|EMS54316.1|//hypothetical protein TRIUR3_14703 [Triticum urartu]
TraesCS2D01G005100	-1.65501	3.13759e-05	Down	7.094e-07	NA	NA	NA	K19040//E3 ubiquitin-protein ligase ATL10/75/76/77/78 [EC:2.3.2.27];K19038//E3 ubiquitin-protein ligase ATL41 [EC:2.3.2.27];K19041//E3 ubiquitin-protein ligase RNF38/44 [EC:2.3.2.27];K10664//E3 ubiquitin-protein ligase ATL6/9/15/31/42/55 [EC:2.3.2.27];K19037//E3 ubiquitin-protein ligase ATL23 [EC:2.3.2.27]	gi|357138159|ref|XP_003570665.1|//PREDICTED: NEP1-interacting protein-like 2 [Brachypodium distachyon];gi|226505296|ref|NP_001147722.1|//RING-H2 finger protein ATL1Q [Zea mays]
TraesCS3D01G061400	-1.71459	0.000288191	Down	8.49123e-06	NA	NA	NA	NA	gi|475155123|gb|EMT00018.1|//hypothetical protein F775_27770 [Aegilops tauschii]
TraesCS1D01G042300	1.22607	3.30572e-08	Up	3.7703e-10	NA	GO:0016746//transferase activity, transferring acyl groups	GO:0006629//lipid metabolic process	K15397//3-ketoacyl-CoA synthase [EC:2.3.1.199]	gi|474066270|gb|EMS54145.1|//3-ketoacyl-CoA synthase 5 [Triticum urartu]
TraesCS6A01G239800	-1.29903	1.16874e-05	Down	2.36051e-07	GO:0043231//intracellular membrane-bounded organelle	GO:0016772//transferase activity, transferring phosphorus-containing groups	GO:0006796//phosphate-containing compound metabolic process	K13420//LRR receptor-like serine/threonine-protein kinase FLS2 [EC:2.7.11.1]	gi|326515462|dbj|BAK03644.1|//predicted protein, partial [Hordeum vulgare subsp. vulgare]
TraesCS6B01G426800	1.17216	0.00181316	Up	6.95293e-05	NA	NA	NA	K03283//heat shock 70kDa protein 1/8;K12598//ATP-dependent RNA helicase DOB1 [EC:3.6.4.13];K19022//AP-5 complex subunit beta-1	gi|474038373|gb|EMS53204.1|//hypothetical protein TRIUR3_14023 [Triticum urartu]
TraesCS1B01G080900	-1.90811	0.00735033	Down	0.000356695	GO:0043231//intracellular membrane-bounded organelle	NA	NA	NA	gi|167859887|gb|ACA04813.1|//endosperm transfer cell specific PR60 precursor [Triticum aestivum]
TraesCS5D01G094200	-1.11308	2.7959e-08	Down	3.14284e-10	GO:0043231//intracellular membrane-bounded organelle	NA	NA	K04733//interleukin-1 receptor-associated kinase 4 [EC:2.7.11.1];K12173//BRCA1-A complex subunit BRE;K13412//calcium-dependent protein kinase [EC:2.7.11.1];K13172//serine/arginine repetitive matrix protein 2	gi|326501826|dbj|BAK06405.1|//predicted protein [Hordeum vulgare subsp. vulgare]
BGI_novel_G014524	1.06244	0.000450627	Up	1.41009e-05	NA	NA	NA	K06185//ATP-binding cassette, subfamily F, member 2	gi|475544031|gb|EMT10247.1|//hypothetical protein F775_32072 [Aegilops tauschii]
TraesCS7A01G024200	-1.12301	3.23775e-06	Down	5.73446e-08	NA	NA	NA	K02883//large subunit ribosomal protein L18e;K11855//ubiquitin carboxyl-terminal hydrolase 36/42 [EC:3.4.19.12]	gi|474124822|gb|EMS56167.1|//36.4 kDa proline-rich protein [Triticum urartu]
TraesCS5D01G517400	-1.15059	0.0048632	Down	0.000218889	NA	NA	NA	NA	gi|475605040|gb|EMT25934.1|//hypothetical protein F775_17344 [Aegilops tauschii]
TraesCS2D01G207200	-1.22123	8.96657e-42	Down	5.73614e-46	GO:0043231//intracellular membrane-bounded organelle	GO:0030234//enzyme regulator activity	GO:0044092//negative regulation of molecular function;GO:0003006//developmental process involved in reproduction;GO:0048869//cellular developmental process	K01188//beta-glucosidase [EC:3.2.1.21];K13420//LRR receptor-like serine/threonine-protein kinase FLS2 [EC:2.7.11.1]	gi|118193726|gb|ABK76651.1|//FORL1 [Triticum aestivum]
TraesCS7B01G304400	-1.03764	2.83151e-13	Down	1.21622e-15	GO:0043231//intracellular membrane-bounded organelle	GO:0004553//hydrolase activity, hydrolyzing O-glycosyl compounds	GO:0044238//primary metabolic process	K01213//galacturan 1,4-alpha-galacturonidase [EC:3.2.1.67]	gi|475580179|gb|EMT18530.1|//Exopolygalacturonase [Aegilops tauschii]
TraesCS3A01G416300	-1.01863	4.96836e-08	Down	5.83461e-10	NA	NA	NA	K12741//heterogeneous nuclear ribonucleoprotein A1/A3;K13161//heterogeneous nuclear ribonucleoprotein R;K17506//protein phosphatase 1L [EC:3.1.3.16]	gi|474371802|gb|EMS63890.1|//hypothetical protein TRIUR3_23508 [Triticum urartu]
TraesCS5D01G410100	1.63436	0.0308464	Up	0.00197952	GO:0043231//intracellular membrane-bounded organelle	GO:0005488//binding;GO:0016491//oxidoreductase activity	NA	K00517	gi|475588751|gb|EMT20968.1|//Cytochrome P450 94A2 [Aegilops tauschii]
TraesCS5A01G293500	-1.06737	3.30084e-15	Down	9.20528e-18	GO:0043231//intracellular membrane-bounded organelle;GO:0031224//intrinsic component of membrane	GO:0022857//transmembrane transporter activity	GO:0044763//single-organism cellular process;GO:0044765//single-organism transport	K08145//MFS transporter, SP family, solute carrier family 2 (facilitated glucose transporter), member 8	gi|226494851|ref|NP_001147549.1|//uncharacterized protein LOC100281158 [Zea mays]
TraesCS6A01G097200	-1.04294	1.89114e-07	Down	2.52332e-09	GO:0043231//intracellular membrane-bounded organelle;GO:0005622//intracellular	GO:0005548//phospholipid transporter activity;GO:0005215//transporter activity	GO:0006810//transport;GO:0009913//epidermal cell differentiation;GO:0009826//unidimensional cell growth;GO:0009791//post-embryonic development;GO:0000904//cell morphogenesis involved in differentiation;GO:0051234//establishment of localization	K19996//phosphatidylinositol transfer protein SFH5;K20547//basic endochitinase B [EC:3.2.1.14];K19984//exocyst complex component 5;K13171//serine/arginine repetitive matrix protein 1;K02433//aspartyl-tRNA(Asn)/glutamyl-tRNA(Gln) amidotransferase subunit A [EC:6.3.5.6 6.3.5.7]	gi|475567232|gb|EMT15221.1|//hypothetical protein F775_02667 [Aegilops tauschii];gi|326533430|dbj|BAK05246.1|//predicted protein, partial [Hordeum vulgare subsp. vulgare]
TraesCS3B01G288300	-1.48225	0.000353092	Down	1.06936e-05	GO:0043231//intracellular membrane-bounded organelle	GO:0016772//transferase activity, transferring phosphorus-containing groups	NA	K20716//mitogen-activated protein kinase kinase kinase 17/18	gi|669029497|emb|CDM83713.1|//unnamed protein product [Triticum aestivum]
TraesCS2B01G307700	1.93136	0.0060767	Up	0.000285337	NA	GO:0003824//catalytic activity;GO:0036094//small molecule binding	GO:0046246//terpene biosynthetic process	K13070//momilactone-A synthase [EC:1.1.1.295];K09841//xanthoxin dehydrogenase [EC:1.1.1.288]	gi|357163242|ref|XP_003579668.1|//PREDICTED: momilactone A synthase-like [Brachypodium distachyon]
BGI_novel_G003509	1.17312	0.0272377	Up	0.0016915	NA	NA	NA	K01809//mannose-6-phosphate isomerase [EC:5.3.1.8]	gi|226504684|ref|NP_001147755.1|//uncharacterized protein LOC100281365 [Zea mays]
TraesCS5D01G310600	1.03826	4.80202e-09	Up	4.62113e-11	NA	GO:0046914//transition metal ion binding;GO:0003824//catalytic activity;GO:0036094//small molecule binding	GO:0044710//single-organism metabolic process	K07119//uncharacterized protein	gi|475581761|gb|EMT18936.1|//Putative NADP-dependent oxidoreductase P1 [Aegilops tauschii]
TraesCS2A01G011700	1.35802	0.00104717	Up	3.71699e-05	GO:0043231//intracellular membrane-bounded organelle	NA	NA	NA	gi|474365515|gb|EMS63460.1|//hypothetical protein TRIUR3_00561 [Triticum urartu]
TraesCS3B01G587000	1.24212	0.0045309	Up	0.000201117	NA	NA	NA	NA	gi|669031830|emb|CDM87003.1|//unnamed protein product [Triticum aestivum]
TraesCS2B01G104000	-1.18697	2.31554e-08	Down	2.54785e-10	NA	GO:0016831//carboxy-lyase activity;GO:0046872//metal ion binding;GO:0019842//vitamin binding	GO:0050896//response to stimulus	K01568//pyruvate decarboxylase [EC:4.1.1.1]	gi|326521946|dbj|BAK04101.1|//predicted protein [Hordeum vulgare subsp. vulgare]
TraesCS4D01G307800	-1.44227	0.000170177	Down	4.70302e-06	NA	NA	NA	NA	gi|474150858|gb|EMS56942.1|//hypothetical protein TRIUR3_11247 [Triticum urartu]
TraesCS5B01G083700	1.17272	9.62504e-13	Up	4.54767e-15	NA	GO:0043169//cation binding;GO:0016791//phosphatase activity	NA	K14407//cleavage stimulation factor subunit 2	gi|326494446|dbj|BAJ90492.1|//predicted protein [Hordeum vulgare subsp. vulgare]
BGI_novel_G010587	1.74844	0.0187491	Up	0.00107846	GO:0031519//PcG protein complex	NA	NA	K11430//histone-lysine N-methyltransferase EZH2 [EC:2.1.1.43]	gi|290767991|gb|ADD60698.1|//putative polycomb protein EZ1 [Oryza officinalis]
TraesCS3A01G391300	-1.27477	4.822e-11	Down	3.13323e-13	GO:0044444//cytoplasmic part	NA	GO:0050896//response to stimulus	K18211//synaptosomal-associated protein 25	gi|473874466|gb|EMS47805.1|//SNAP25 homologous protein SNAP33 [Triticum urartu]
TraesCS2D01G065300	-1.7904	1.81318e-49	Down	3.31411e-54	GO:0009536//plastid	GO:0016831//carboxy-lyase activity;GO:0016491//oxidoreductase activity	GO:0043094//cellular metabolic compound salvage;GO:0044710//single-organism metabolic process	K01602//ribulose-bisphosphate carboxylase small chain [EC:4.1.1.39]	gi|961373917|gb|ALS03825.1|//chloroplast ribulose-1,5-bisphosphate carboxylase/oxygenase small subunit [Triticum aestivum]
TraesCS2B01G055700	-1.3193	1.289e-08	Down	1.34176e-10	GO:0016021//integral component of membrane	GO:0015144//carbohydrate transmembrane transporter activity	NA	K15382//solute carrier family 50 (sugar transporter)	gi|475542407|gb|EMT09955.1|//Protein RUPTURED POLLEN GRAIN 1 [Aegilops tauschii]
TraesCS2B01G120900	-1.64734	8.0234e-12	Down	4.54617e-14	NA	GO:0046872//metal ion binding	NA	K13448//calcium-binding protein CML	gi|944067426|gb|KQK02910.1|//hypothetical protein BRADI_2g04390 [Brachypodium distachyon]
BGI_novel_G007868	1.24761	0.00592621	Up	0.000277217	NA	NA	NA	NA	gi|474208060|gb|EMS58783.1|//hypothetical protein TRIUR3_27413 [Triticum urartu]
TraesCS2D01G107300	-1.01993	0.0383612	Down	0.00258889	GO:0043231//intracellular membrane-bounded organelle	GO:0016209//antioxidant activity;GO:0043169//cation binding;GO:0003824//catalytic activity;GO:0046906//tetrapyrrole binding	GO:0006950//response to stress;GO:0044710//single-organism metabolic process	K00430//peroxidase [EC:1.11.1.7]	gi|475611018|gb|EMT27941.1|//Cationic peroxidase 1 [Aegilops tauschii]
TraesCS5D01G346300	-1.21772	0.013032	Down	0.00070006	GO:0016020//membrane;GO:0043231//intracellular membrane-bounded organelle	NA	GO:0044765//single-organism transport	NA	gi|475561653|gb|EMT13810.1|//K(+)/H(+) antiporter 1 [Aegilops tauschii]
TraesCSU01G060200	-1.82825	0.00292832	Down	0.000121284	GO:0043231//intracellular membrane-bounded organelle;GO:0005634//nucleus;GO:0005829//cytosol	GO:0043424//protein histidine kinase binding;GO:0009927//histidine phosphotransfer kinase activity	GO:0080038//positive regulation of cytokinin-activated signaling pathway;GO:0016310//phosphorylation;GO:0000160//phosphorelay signal transduction system;GO:0050896//response to stimulus	K14490//histidine-containing phosphotransfer peotein	gi|115480735|ref|NP_001063961.1|//Os09g0567400 [Oryza sativa Japonica Group];gi|475617511|gb|EMT30142.1|//Histidine-containing phosphotransfer protein 1 [Aegilops tauschii]
TraesCS3A01G269700	-1.38651	2.92636e-13	Down	1.25963e-15	GO:0043231//intracellular membrane-bounded organelle	NA	NA	K20929//glyoxal/methylglyoxal oxidase [EC:1.2.3.15]	gi|669029676|emb|CDM83959.1|//unnamed protein product [Triticum aestivum]
TraesCS2D01G144300	-1.91734	2.17611e-12	Down	1.12761e-14	NA	NA	NA	K20557//transcription factor VIP1;K04374//cyclic AMP-dependent transcription factor ATF-4	gi|669028455|emb|CDM82260.1|//unnamed protein product [Triticum aestivum]
TraesCS2A01G475600	-1.51666	0.000239051	Down	6.87952e-06	NA	GO:0016874//ligase activity	NA	K04733//interleukin-1 receptor-associated kinase 4 [EC:2.7.11.1];K08332	gi|326488809|dbj|BAJ98016.1|//predicted protein [Hordeum vulgare subsp. vulgare]
TraesCS7B01G161700	1.16132	8.41665e-09	Up	8.49957e-11	NA	GO:0005488//binding;GO:0046983//protein dimerization activity	NA	K11253//histone H3;K12126//phytochrome-interacting factor 3	gi|475553379|gb|EMT11985.1|//Transcription factor bHLH137 [Aegilops tauschii]
TraesCS4B01G226000	1.55663	0.0169166	Up	0.000954961	GO:0043231//intracellular membrane-bounded organelle	NA	NA	NA	gi|474290771|gb|EMS61279.1|//hypothetical protein TRIUR3_26269 [Triticum urartu]
TraesCS3B01G475700	-2.50112	4.40439e-05	Down	1.03849e-06	NA	NA	NA	NA	gi|669031096|emb|CDM85864.1|//unnamed protein product [Triticum aestivum]
TraesCS5D01G099300	-1.14617	7.39245e-12	Down	4.18191e-14	GO:0043231//intracellular membrane-bounded organelle;GO:0030312//external encapsulating structure	GO:0052689//carboxylic ester hydrolase activity	GO:0071555//cell wall organization	K01051//pectinesterase [EC:3.1.1.11]	gi|475507651|gb|EMT04970.1|//Putative pectinesterase 53 [Aegilops tauschii]
BGI_novel_G007316	-3.57545	8.83016e-10	Down	7.47265e-12	NA	NA	NA	NA	gi|475578171|gb|EMT18030.1|//hypothetical protein F775_31944 [Aegilops tauschii]
TraesCS2B01G546900	-1.01767	8.50424e-09	Down	8.59579e-11	GO:0043231//intracellular membrane-bounded organelle	NA	NA	K07575//PUA domain protein	gi|393281730|emb|CCC42226.1|//pectin methyl esterase inhibitor [Triticum turgidum subsp. durum]
TraesCS2B01G497200	1.41809	0.000130187	Up	3.48603e-06	NA	NA	NA	K15078//structure-specific endonuclease subunit SLX1 [EC:3.6.1.-]	gi|475573028|gb|EMT16636.1|//Putative disease resistance protein RGA4 [Aegilops tauschii]
TraesCS2D01G088800	-1.43301	0.00612171	Down	0.000287897	NA	NA	GO:0008152//metabolic process	K13070//momilactone-A synthase [EC:1.1.1.295];K09841//xanthoxin dehydrogenase [EC:1.1.1.288]	gi|88175061|gb|ABD39554.1|//tasselseed2-like short-chain dehydrogenase/reductase, partial [Hordeum vulgare]
TraesCS6B01G331500	-1.15141	1.73265e-07	Down	2.28493e-09	GO:0043231//intracellular membrane-bounded organelle	GO:0016868//intramolecular transferase activity, phosphotransferases	GO:0044238//primary metabolic process;GO:0044237//cellular metabolic process;GO:0010053//root epidermal cell differentiation;GO:0071704//organic substance metabolic process	K20279//synaptojanin [EC:3.1.3.36]	gi|326522610|dbj|BAK07767.1|//predicted protein [Hordeum vulgare subsp. vulgare]
TraesCS6B01G419200	1.01089	4.2803e-13	Up	1.89328e-15	GO:0043231//intracellular membrane-bounded organelle	NA	NA	K19613//leucine-rich repeat protein SHOC2;K15078//structure-specific endonuclease subunit SLX1 [EC:3.6.1.-]	gi|475564829|gb|EMT14627.1|//hypothetical protein F775_52103 [Aegilops tauschii]
BGI_novel_G017115	-2.30633	0.000527199	Down	1.68438e-05	GO:0005783//endoplasmic reticulum;GO:0016021//integral component of membrane	GO:0003854//3-beta-hydroxy-delta5-steroid dehydrogenase activity	GO:0006694//steroid biosynthetic process;GO:0055114//oxidation-reduction process	NA	gi|669031521|emb|CDM86543.1|//unnamed protein product [Triticum aestivum]
TraesCS5A01G462600	-1.90013	0.00191411	Down	7.42223e-05	GO:0043231//intracellular membrane-bounded organelle	NA	NA	K03006//DNA-directed RNA polymerase II subunit RPB1 [EC:2.7.7.6];K04733//interleukin-1 receptor-associated kinase 4 [EC:2.7.11.1]	gi|473897264|gb|EMS49012.1|//Chemocyanin [Triticum urartu]
TraesCS6B01G354100	-1.20862	0.000999723	Down	3.52025e-05	NA	NA	NA	NA	gi|326518921|dbj|BAJ92621.1|//predicted protein [Hordeum vulgare subsp. vulgare]
TraesCS5A01G499800	-1.29475	3.3218e-09	Down	3.09041e-11	NA	NA	NA	NA	gi|474139307|gb|EMS56449.1|//hypothetical protein TRIUR3_20632 [Triticum urartu]
TraesCS4D01G241600	-1.15025	3.43825e-19	Down	4.36765e-22	NA	NA	GO:0044260//cellular macromolecule metabolic process	K16865//programmed cell death protein 4	gi|475594450|gb|EMT22681.1|//hypothetical protein F775_18379 [Aegilops tauschii]
TraesCS2D01G189700	-1.00175	4.63703e-14	Down	1.70358e-16	NA	NA	NA	NA	gi|474051356|gb|EMS53659.1|//EID1-like F-box protein 2 [Triticum urartu];gi|475606258|gb|EMT26339.1|//hypothetical protein F775_28117 [Aegilops tauschii]
TraesCS5B01G532400	-2.06284	1.30862e-07	Down	1.66954e-09	GO:0009536//plastid	GO:0008168//methyltransferase activity	NA	NA	gi|326512410|dbj|BAJ99560.1|//predicted protein [Hordeum vulgare subsp. vulgare]
TraesCSU01G023500	-1.21899	1.34747e-05	Down	2.7709e-07	GO:0031224//intrinsic component of membrane;GO:0005887//integral component of plasma membrane	GO:0005355//glucose transmembrane transporter activity;GO:0016628//oxidoreductase activity, acting on the CH-CH group of donors, NAD or NADP as acceptor;GO:0005351//sugar:proton symporter activity;GO:0022857//transmembrane transporter activity	GO:0044763//single-organism cellular process;GO:0046323//glucose import;GO:0044710//single-organism metabolic process;GO:0015992//proton transport;GO:1904659//glucose transmembrane transport;GO:0044765//single-organism transport;GO:0051234//establishment of localization	K08145//MFS transporter, SP family, solute carrier family 2 (facilitated glucose transporter), member 8	gi|357167028|ref|XP_003580968.1|//PREDICTED: sugar transporter ERD6-like 5 [Brachypodium distachyon];gi|326496238|dbj|BAJ94581.1|//predicted protein [Hordeum vulgare subsp. vulgare];gi|326533904|dbj|BAJ93725.1|//predicted protein [Hordeum vulgare subsp. vulgare]
TraesCS6D01G340200	-2.20561	0.000284192	Down	8.35783e-06	NA	NA	NA	K05609//ubiquitin carboxyl-terminal hydrolase L3 [EC:3.4.19.12]	gi|474036628|gb|EMS53147.1|//hypothetical protein TRIUR3_00939 [Triticum urartu]
TraesCS3B01G020500	-1.19057	0.000239465	Down	6.90019e-06	GO:0009536//plastid	NA	NA	K14325//RNA-binding protein with serine-rich domain 1;K13172//serine/arginine repetitive matrix protein 2;K13171//serine/arginine repetitive matrix protein 1;K12825//splicing factor 3A subunit 1	gi|300681552|emb|CBH32649.1|//PAP fibrillin domain containing protein,expressed [Triticum aestivum]
TraesCS3D01G296400	-1.07652	6.34818e-10	Down	5.22721e-12	GO:0016020//membrane;GO:0043231//intracellular membrane-bounded organelle	GO:0005088//Ras guanyl-nucleotide exchange factor activity	GO:0003006//developmental process involved in reproduction;GO:0022622//root system development;GO:0000904//cell morphogenesis involved in differentiation	K10418//dynein light chain LC8-type	gi|475627782|gb|EMT33777.1|//Rop guanine nucleotide exchange factor 1 [Aegilops tauschii]
TraesCS5B01G204600	-1.55344	0.0408383	Down	0.00279989	NA	NA	NA	NA	gi|474413099|gb|EMS66964.1|//hypothetical protein TRIUR3_12599 [Triticum urartu]
TraesCS5B01G215400	-1.23512	1.31351e-12	Down	6.47022e-15	NA	GO:0016788//hydrolase activity, acting on ester bonds	NA	K01051//pectinesterase [EC:3.1.1.11]	gi|475599417|gb|EMT24232.1|//Putative pectinesterase/pectinesterase inhibitor 13 [Aegilops tauschii]
TraesCS1A01G032800	2.21758	0.000981292	Up	3.441e-05	NA	GO:0043168//anion binding;GO:0016830//carbon-carbon lyase activity	GO:0019752//carboxylic acid metabolic process	K01592//tyrosine decarboxylase [EC:4.1.1.25]	gi|326496304|dbj|BAJ94614.1|//predicted protein [Hordeum vulgare subsp. vulgare]
BGI_novel_G008702	-1.25527	0.00461771	Down	0.000205603	NA	NA	NA	K00134//glyceraldehyde 3-phosphate dehydrogenase [EC:1.2.1.12]	gi|927354925|gb|ALE18232.1|//glyceraldehyde-3-phosphate dehydrogenase [Triticum aestivum]
TraesCS3D01G473400	1.2489	0.00708642	Up	0.000342269	GO:0031224//intrinsic component of membrane;GO:0016021//integral component of membrane	GO:0022820//potassium ion symporter activity;GO:0015079//potassium ion transmembrane transporter activity	GO:0034220//ion transmembrane transport;GO:0071805//potassium ion transmembrane transport;GO:0030001//metal ion transport	K03549//KUP system potassium uptake protein	gi|326491249|dbj|BAK05724.1|//predicted protein [Hordeum vulgare subsp. vulgare];gi|326522360|dbj|BAK07642.1|//predicted protein [Hordeum vulgare subsp. vulgare]
TraesCS2B01G341700	-1.11419	8.30819e-12	Down	4.73031e-14	GO:0043231//intracellular membrane-bounded organelle;GO:0030312//external encapsulating structure	GO:0052689//carboxylic ester hydrolase activity;GO:0030234//enzyme regulator activity	GO:0044092//negative regulation of molecular function;GO:0071555//cell wall organization	K01051//pectinesterase [EC:3.1.1.11]	gi|475401662|gb|EMT00807.1|//Putative pectinesterase/pectinesterase inhibitor 28 [Aegilops tauschii]
TraesCS2B01G476800	-1.27676	5.72072e-09	Down	5.59932e-11	NA	NA	NA	NA	gi|326499137|dbj|BAK06059.1|//predicted protein [Hordeum vulgare subsp. vulgare]
TraesCS1B01G286800	-1.23348	0.0314471	Down	0.00202735	NA	NA	NA	K10523//speckle-type POZ protein	gi|475625954|gb|EMT33141.1|//Protein synthesis inhibitor I [Aegilops tauschii]
TraesCS2A01G449600	-1.69818	0.000879171	Down	3.03631e-05	NA	NA	NA	NA	gi|473865071|gb|EMS47603.1|//hypothetical protein TRIUR3_07265 [Triticum urartu]
TraesCS5D01G124900	-1.07815	5.71771e-05	Down	1.39727e-06	NA	NA	NA	K20241//WD repeat-containing protein 44	gi|326519809|dbj|BAK00277.1|//predicted protein [Hordeum vulgare subsp. vulgare]
TraesCS2D01G115200	-1.3894	1.03037e-20	Down	1.03581e-23	GO:0009521//photosystem	GO:0005515//protein binding	GO:0044237//cellular metabolic process	K02701//photosystem I subunit PsaN	gi|400879|sp|P31093.1|PSAN_HORVU//RecName: Full=Photosystem I reaction center subunit N, chloroplastic; Short=PSI-N; Flags: Precursor
TraesCS1D01G452000	-1.33907	0.000557373	Down	1.79454e-05	GO:0043231//intracellular membrane-bounded organelle	NA	NA	K13449//pathogenesis-related protein 1	gi|475582702|gb|EMT19216.1|//Pathogenesis-related protein 1A [Aegilops tauschii]
TraesCS1B01G380600	-1.39352	6.24979e-05	Down	1.54557e-06	NA	NA	NA	NA	NA
BGI_novel_G009925	-1.2416	2.41783e-11	Down	1.4893e-13	NA	GO:0004185//serine-type carboxypeptidase activity	GO:0051603//proteolysis involved in cellular protein catabolic process	K16297//serine carboxypeptidase-like clade II [EC:3.4.16.-]	gi|474154261|gb|EMS57078.1|//Serine carboxypeptidase II-3 [Triticum urartu]
TraesCS6B01G031700	1.02174	1.25788e-14	Up	3.9775e-17	GO:0044464//cell part	GO:0004558//alpha-1,4-glucosidase activity	GO:0044238//primary metabolic process	K01193//beta-fructofuranosidase [EC:3.2.1.26]	gi|62176934|emb|CAG25609.1|//acid beta-fructofuranosidase precursor [Triticum aestivum]
TraesCS3D01G223100	-1.13022	5.56223e-07	Down	8.32134e-09	GO:0043231//intracellular membrane-bounded organelle	NA	NA	K18789//xylogalacturonan beta-1,3-xylosyltransferase [EC:2.4.2.41]	gi|669029330|emb|CDM83500.1|//unnamed protein product [Triticum aestivum]
TraesCSU01G202100	3.53492	8.96864e-10	Up	7.62263e-12	NA	NA	NA	K13457//disease resistance protein RPM1	gi|475624044|gb|EMT32452.1|//Disease resistance protein RPM1 [Aegilops tauschii]
TraesCSU01G030200	-1.15019	0.006069	Down	0.000284809	NA	NA	NA	NA	gi|475622224|gb|EMT31797.1|//hypothetical protein F775_43680 [Aegilops tauschii]
TraesCS4B01G153800	-1.35502	3.35416e-11	Down	2.13042e-13	GO:0043231//intracellular membrane-bounded organelle	GO:0016740//transferase activity	NA	K20893//probable galacturonosyltransferase-like 1 [EC:2.4.1.-]	gi|474216239|gb|EMS59063.1|//putative galacturonosyltransferase-like 4 [Triticum urartu]
TraesCS3B01G382100	-1.30531	1.89114e-07	Down	2.5227e-09	GO:0031224//intrinsic component of membrane	NA	GO:0044763//single-organism cellular process;GO:0051234//establishment of localization	K01807//ribose 5-phosphate isomerase A [EC:5.3.1.6]	gi|475566110|gb|EMT14959.1|//Putative metal-nicotianamine transporter YSL18 [Aegilops tauschii]
BGI_novel_G004234	-1.412	0.00304058	Down	0.000126828	NA	NA	NA	K11835//ubiquitin carboxyl-terminal hydrolase 4/11/15 [EC:3.4.19.12]	gi|475599791|gb|EMT24324.1|//hypothetical protein F775_29740 [Aegilops tauschii]
TraesCS5D01G092500	-1.09677	0.00701677	Down	0.000338071	NA	NA	NA	K20888//xyloglucan galactosyltransferase MUR3 [EC:2.4.1.-]	gi|357115679|ref|XP_003559614.1|//PREDICTED: xyloglucan galactosyltransferase KATAMARI1 homolog [Brachypodium distachyon]
TraesCS2D01G091300	-1.7111	6.80973e-16	Down	1.67408e-18	NA	NA	NA	NA	gi|326501034|dbj|BAJ98748.1|//predicted protein, partial [Hordeum vulgare subsp. vulgare]
TraesCS2D01G220600	-1.3616	0.00589054	Down	0.000275196	GO:0043231//intracellular membrane-bounded organelle	NA	NA	NA	gi|474401953|gb|EMS66163.1|//hypothetical protein TRIUR3_33083 [Triticum urartu]
BGI_novel_G003036	2.64591	3.31042e-05	Up	7.51502e-07	NA	NA	NA	K14509//ethylene receptor [EC:2.7.13.-];K17604//zinc finger SWIM domain-containing protein 3	gi|40644802|emb|CAE53909.1|//putative SWIM protein, partial [Triticum aestivum]
TraesCS4A01G361400	1.19468	4.4772e-18	Up	6.71036e-21	NA	NA	NA	K13508//glycerol-3-phosphate acyltransferase [EC:2.3.1.15]	gi|960457426|ref|XP_003559198.3|//PREDICTED: probable glycerol-3-phosphate acyltransferase 3 [Brachypodium distachyon]
TraesCS1D01G090800	-1.1111	0.000722735	Down	2.41876e-05	GO:0043231//intracellular membrane-bounded organelle	GO:0016787//hydrolase activity	NA	K21026//acetylajmaline esterase [EC:3.1.1.80]	gi|326502264|dbj|BAJ95195.1|//predicted protein [Hordeum vulgare subsp. vulgare]
TraesCS5B01G228800	2.01998	2.44612e-05	Up	5.38084e-07	NA	NA	NA	NA	gi|326490916|dbj|BAJ90125.1|//predicted protein [Hordeum vulgare subsp. vulgare]
TraesCS4D01G215800	1.1061	6.4905e-13	Up	2.97174e-15	GO:0043231//intracellular membrane-bounded organelle	GO:0016843//amine-lyase activity	GO:0008152//metabolic process;GO:0010208//pollen wall assembly	K01757//strictosidine synthase [EC:4.3.3.2]	gi|474287866|gb|EMS61191.1|//Adipocyte plasma membrane-associated protein [Triticum urartu]
TraesCS2D01G086200	-1.54094	2.09438e-10	Down	1.56377e-12	NA	NA	NA	NA	gi|475554256|gb|EMT12196.1|//hypothetical protein F775_08827 [Aegilops tauschii]
TraesCS4B01G191500	-1.08185	0.0413356	Down	0.00284345	GO:0043231//intracellular membrane-bounded organelle	NA	NA	K08059//interferon, gamma-inducible protein 30	gi|474362456|gb|EMS63316.1|//hypothetical protein TRIUR3_04862 [Triticum urartu]
TraesCS2D01G586800	-1.93457	0.00519645	Down	0.000237165	NA	NA	NA	K13899//cystatin-C	gi|18029187|gb|AAL56401.1|//cystatin [Triticum aestivum]
TraesCS5D01G142700	-1.32101	0.000985021	Down	3.45867e-05	NA	NA	NA	K11367//chromodomain-helicase-DNA-binding protein 1 [EC:3.6.4.12]	gi|475582752|gb|EMT19232.1|//hypothetical protein F775_19612 [Aegilops tauschii]
TraesCS5D01G396500	-1.0675	6.29222e-07	Down	9.51118e-09	NA	GO:0016491//oxidoreductase activity	GO:0055114//oxidation-reduction process	K00059//3-oxoacyl-[acyl-carrier protein] reductase [EC:1.1.1.100]	gi|115455329|ref|NP_001051265.1|//Os03g0748100 [Oryza sativa Japonica Group];gi|357115290|ref|XP_003559423.1|//PREDICTED: short-chain type dehydrogenase/reductase-like [Brachypodium distachyon]
BGI_novel_G000944	4.00413	3.62828e-13	Up	1.59493e-15	NA	NA	NA	K15026//translation initiation factor 2A	gi|475620538|gb|EMT31142.1|//hypothetical protein F775_18469 [Aegilops tauschii]
TraesCS3B01G274600	-1.00858	1.71251e-07	Down	2.25524e-09	GO:0042995//cell projection	NA	GO:0009856//pollination;GO:0032011//ARF protein signal transduction	K18443//golgi-specific brefeldin A-resistance guanine nucleotide exchange factor 1	gi|669029427|emb|CDM83623.1|//unnamed protein product [Triticum aestivum]
BGI_novel_G008836	1.75709	0.0158306	Up	0.000882079	NA	NA	NA	K04733//interleukin-1 receptor-associated kinase 4 [EC:2.7.11.1]	gi|802615138|ref|XP_012075026.1|//PREDICTED: pollen-specific leucine-rich repeat extensin-like protein 3 [Jatropha curcas]
TraesCS2D01G238600	-1.20732	8.53605e-15	Down	2.62115e-17	GO:0009535//chloroplast thylakoid membrane;GO:0009532//plastid stroma;GO:0009526//plastid envelope;GO:0009941//chloroplast envelope;GO:0009534//chloroplast thylakoid;GO:0009570//chloroplast stroma	GO:0004751//ribose-5-phosphate isomerase activity;GO:0016861//intramolecular oxidoreductase activity, interconverting aldoses and ketoses	GO:0006098//pentose-phosphate shunt;GO:0006952//defense response;GO:0009052//pentose-phosphate shunt, non-oxidative branch;GO:0009735//response to cytokinin	K01807//ribose 5-phosphate isomerase A [EC:5.3.1.6]	gi|357111403|ref|XP_003557503.1|//PREDICTED: probable ribose-5-phosphate isomerase 3, chloroplastic [Brachypodium distachyon];gi|475607919|gb|EMT26862.1|//Putative ribose-5-phosphate isomerase [Aegilops tauschii]
BGI_novel_G000549	-1.10183	6.13575e-14	Down	2.31587e-16	NA	NA	NA	K00430//peroxidase [EC:1.11.1.7];K05747//Wiskott-Aldrich syndrome protein;K02184//formin 2	gi|474418704|gb|EMS67370.1|//putative monogalactosyldiacylglycerol synthase 2, chloroplastic [Triticum urartu]
BGI_novel_G004404	-1.03004	0.00106271	Down	3.7809e-05	GO:0005887//integral component of plasma membrane	GO:0005355//glucose transmembrane transporter activity;GO:0005351//sugar:proton symporter activity	GO:0046323//glucose import;GO:0015992//proton transport;GO:1904659//glucose transmembrane transport	K16055//trehalose 6-phosphate synthase/phosphatase [EC:2.4.1.15 3.1.3.12];K13412//calcium-dependent protein kinase [EC:2.7.11.1];K13680//beta-mannan synthase [EC:2.4.1.32]	gi|357122341|ref|XP_003562874.1|//PREDICTED: sugar carrier protein C-like [Brachypodium distachyon]
BGI_novel_G001240	3.51139	1.25905e-09	Up	1.09081e-11	NA	NA	NA	K01164//ribonuclease P/MRP protein subunit POP1 [EC:3.1.26.5]	gi|475621655|gb|EMT31565.1|//Ribonucleases P/MRP protein subunit POP1 [Aegilops tauschii]
TraesCSU01G064100	1.00973	2.02093e-05	Up	4.3735e-07	GO:0043231//intracellular membrane-bounded organelle	NA	NA	K13457//disease resistance protein RPM1	gi|474008629|gb|EMS52467.1|//Disease resistance protein RPM1 [Triticum urartu]
TraesCS2D01G226300	-1.82914	1.34674e-17	Down	2.25231e-20	GO:0035838//growing cell tip	GO:0032550//purine ribonucleoside binding	GO:0035556//intracellular signal transduction	K07976//Rab family, other	gi|357116750|ref|XP_003560141.1|//PREDICTED: septum-promoting GTP-binding protein 1 [Brachypodium distachyon]
TraesCS5A01G532400	1.42892	7.75665e-18	Up	1.22635e-20	NA	GO:0016791//phosphatase activity	NA	K20728//vegetative storage protein 2;K02866//large subunit ribosomal protein L10e	gi|473808027|gb|EMS46715.1|//Stem 28 kDa glycoprotein [Triticum urartu]
TraesCS4D01G116400	-1.27176	8.12287e-10	Down	6.82214e-12	GO:0043231//intracellular membrane-bounded organelle	GO:0046872//metal ion binding	NA	K01674//carbonic anhydrase [EC:4.2.1.1]	gi|960485439|ref|XP_003576316.3|//PREDICTED: alpha carbonic anhydrase 7-like [Brachypodium distachyon]
TraesCS5B01G452900	-1.1127	9.04443e-08	Down	1.12247e-09	GO:0042579//microbody	NA	NA	NA	gi|326515358|dbj|BAK03592.1|//predicted protein [Hordeum vulgare subsp. vulgare]
TraesCS5B01G001000	1.58939	0.0149833	Up	0.000826654	GO:0031224//intrinsic component of membrane;GO:0043231//intracellular membrane-bounded organelle	GO:0005351//sugar:proton symporter activity	GO:0044763//single-organism cellular process;GO:0008643//carbohydrate transport;GO:0051707//response to other organism	K16055//trehalose 6-phosphate synthase/phosphatase [EC:2.4.1.15 3.1.3.12];K08150//MFS transporter, SP family, solute carrier family 2 (myo-inositol transporter), member 13	gi|960466721|ref|XP_003566793.3|//PREDICTED: sugar transport protein 1-like [Brachypodium distachyon]
TraesCS2A01G203200	1.2782	0.000387675	Up	1.1883e-05	GO:0043231//intracellular membrane-bounded organelle;GO:0005739//mitochondrion	GO:0050136//NADH dehydrogenase (quinone) activity;GO:0000166//nucleotide binding;GO:0016491//oxidoreductase activity	GO:0044710//single-organism metabolic process;GO:0055114//oxidation-reduction process	K17871//NADH:ubiquinone reductase (non-electrogenic) [EC:1.6.5.9]	gi|474375108|gb|EMS64121.1|//putative NADH dehydrogenase [Triticum urartu];gi|357122343|ref|XP_003562875.1|//PREDICTED: internal alternative NAD(P)H-ubiquinone oxidoreductase A1, mitochondrial-like [Brachypodium distachyon]
BGI_novel_G000622	-1.32626	0.0469359	Down	0.00332989	NA	NA	NA	NA	gi|474121294|gb|EMS56042.1|//hypothetical protein TRIUR3_35008 [Triticum urartu]
BGI_novel_G007311	-1.31043	3.07509e-10	Down	2.36627e-12	NA	NA	NA	K04733//interleukin-1 receptor-associated kinase 4 [EC:2.7.11.1]	gi|992272904|gb|KXG32962.1|//hypothetical protein SORBI_003G233800 [Sorghum bicolor]
TraesCS7D01G154100	-1.33649	1.28439e-10	Down	9.16734e-13	NA	GO:0016857//racemase and epimerase activity, acting on carbohydrates and derivatives;GO:0048037//cofactor binding;GO:0036094//small molecule binding	GO:0044238//primary metabolic process	K08679//UDP-glucuronate 4-epimerase [EC:5.1.3.6]	gi|326502106|dbj|BAK06545.1|//predicted protein [Hordeum vulgare subsp. vulgare]
TraesCS1A01G228500	-1.26834	0.00530431	Down	0.000243009	NA	NA	NA	K16286//E3 ubiquitin-protein ligase EL5 [EC:2.3.2.27]	gi|475595610|gb|EMT23096.1|//RING-H2 finger protein ATL3F [Aegilops tauschii]
TraesCS1D01G426200	1.89423	0.00755203	Up	0.000368208	NA	NA	NA	K10526//OPC-8:0 CoA ligase 1 [EC:6.2.1.-]	gi|357128344|ref|XP_003565833.1|//PREDICTED: long-chain-fatty-acid--AMP ligase FadD26-like [Brachypodium distachyon]
TraesCS5B01G235100	-1.16617	0.000732402	Down	2.45513e-05	GO:0043231//intracellular membrane-bounded organelle	GO:0046872//metal ion binding	NA	K01674//carbonic anhydrase [EC:4.2.1.1]	gi|474069523|gb|EMS54273.1|//Bifunctional monodehydroascorbate reductase and carbonic anhydrase nectarin-3 [Triticum urartu]
TraesCS2A01G582400	-1.42179	0.0103267	Down	0.000534164	NA	GO:0005488//binding;GO:0016772//transferase activity, transferring phosphorus-containing groups	NA	K04733//interleukin-1 receptor-associated kinase 4 [EC:2.7.11.1]	gi|473826208|gb|EMS47124.1|//Wall-associated receptor kinase 4 [Triticum urartu]
TraesCS2B01G317500	-1.18058	0.000381631	Down	1.16629e-05	NA	NA	NA	K12741//heterogeneous nuclear ribonucleoprotein A1/A3;K11426//SET and MYND domain-containing protein	gi|475606712|gb|EMT26479.1|//hypothetical protein F775_02917 [Aegilops tauschii]
BGI_novel_G013623	3.17995	1.48568e-07	Up	1.91444e-09	NA	NA	NA	NA	gi|475591346|gb|EMT21723.1|//hypothetical protein F775_23203 [Aegilops tauschii]
TraesCS1A01G040100	1.08582	7.72359e-08	Up	9.42315e-10	NA	NA	NA	K14841//ribosome biogenesis protein NSA1	gi|187236178|gb|ACD02025.1|//Q-type C2H2 zinc finger protein [Triticum aestivum]
TraesCS3B01G451400	-1.13028	0.000525722	Down	1.67825e-05	NA	NA	NA	K14651//transcription initiation factor TFIID subunit 15;K13210//far upstream element-binding protein;K17506//protein phosphatase 1L [EC:3.1.3.16]	gi|669030907|emb|CDM85607.1|//unnamed protein product [Triticum aestivum]
TraesCS7A01G251200	-1.32043	2.15764e-06	Down	3.66765e-08	GO:0043231//intracellular membrane-bounded organelle	GO:0016772//transferase activity, transferring phosphorus-containing groups	NA	K04733//interleukin-1 receptor-associated kinase 4 [EC:2.7.11.1]	gi|326530075|dbj|BAK08317.1|//predicted protein [Hordeum vulgare subsp. vulgare]
TraesCS5D01G369800	-1.25531	0.0109062	Down	0.000569422	NA	NA	NA	NA	gi|475517229|gb|EMT06068.1|//Zinc finger protein 2 [Aegilops tauschii]
TraesCS4A01G136600	-1.83764	2.29664e-13	Down	9.63387e-16	GO:0043231//intracellular membrane-bounded organelle	GO:0003824//catalytic activity;GO:0005488//binding	NA	K00430//peroxidase [EC:1.11.1.7]	gi|473894611|gb|EMS48893.1|//Peroxidase 52 [Triticum urartu]
BGI_novel_G002349	1.02375	1.38964e-07	Up	1.77671e-09	NA	NA	NA	K01180//endo-1,3(4)-beta-glucanase [EC:3.2.1.6];K05747//Wiskott-Aldrich syndrome protein	gi|971517529|dbj|GAQ80655.1|//hypothetical protein KFL_000590070 [Klebsormidium flaccidum]
TraesCS5A01G425100	-1.54248	3.07956e-07	Down	4.37074e-09	NA	NA	NA	NA	gi|474403137|gb|EMS66242.1|//Protein TIFY 5A [Triticum urartu]
TraesCS7A01G136600	-1.24167	1.38029e-12	Down	6.8496e-15	GO:0043231//intracellular membrane-bounded organelle	NA	NA	K10956//protein transport protein SEC61 subunit alpha	gi|474385173|gb|EMS64909.1|//COBRA-like protein 10 [Triticum urartu]
TraesCS7B01G121100	-1.09335	2.69719e-09	Down	2.4813e-11	NA	NA	NA	NA	gi|115349946|gb|ABI95421.1|//fasciclin-like protein FLA31 [Triticum aestivum]
TraesCS7A01G557700	-1.06809	6.52986e-10	Down	5.38873e-12	NA	GO:0032550//purine ribonucleoside binding	GO:0006950//response to stress	K19613//leucine-rich repeat protein SHOC2;K15078//structure-specific endonuclease subunit SLX1 [EC:3.6.1.-]	gi|326501678|dbj|BAK02628.1|//predicted protein [Hordeum vulgare subsp. vulgare];gi|473948086|gb|EMS50602.1|//Putative disease resistance RPP13-like protein 1 [Triticum urartu]
TraesCS3D01G123300	-1.14841	0.00104875	Down	3.72451e-05	NA	NA	NA	K00924;K02882//large subunit ribosomal protein L18Ae;K01381//saccharopepsin [EC:3.4.23.25]	gi|475549803|gb|EMT11317.1|//Aspartic proteinase nepenthesin-2 [Aegilops tauschii]
TraesCS2B01G144900	-1.18554	5.05437e-09	Down	4.90092e-11	GO:0031224//intrinsic component of membrane;GO:0043231//intracellular membrane-bounded organelle	GO:0016759//cellulose synthase activity	GO:0009856//pollination;GO:0030243//cellulose metabolic process	K20924//cellulose synthase-like protein [EC:2.4.1.-]	gi|475583780|gb|EMT19566.1|//Cellulose synthase-like protein D3 [Aegilops tauschii]
TraesCS6B01G174300	1.04329	5.12856e-18	Up	7.82722e-21	NA	NA	NA	K08099//chlorophyllase [EC:3.1.1.14]	gi|584609070|gb|AHJ14565.1|//chlorophyllase [Triticum aestivum]
TraesCS1D01G451400	-1.22362	2.73675e-18	Down	4.02677e-21	NA	NA	NA	NA	gi|474376661|gb|EMS64209.1|//hypothetical protein TRIUR3_26883 [Triticum urartu]
TraesCS6A01G270400	-1.4518	0.000780665	Down	2.6426e-05	GO:0043231//intracellular membrane-bounded organelle	GO:0016757//transferase activity, transferring glycosyl groups	NA	K04628//ceramide galactosyltransferase [EC:2.4.1.47];K13493//cytokinin-N-glucosyltransferase [EC:2.4.1.-];K13030//cyanohydrin beta-glucosyltransferase [EC:2.4.1.85]	gi|474227058|gb|EMS59486.1|//UDP-glycosyltransferase 85A2 [Triticum urartu]
TraesCS2D01G207800	-1.08859	1.86802e-15	Down	4.95079e-18	GO:0005634//nucleus;GO:0005737//cytoplasm	GO:0046872//metal ion binding;GO:0046914//transition metal ion binding;GO:0003676//nucleic acid binding	NA	K15172//transcription elongation factor SPT5;K07560//D-tyrosyl-tRNA(Tyr) deacylase [EC:3.1.-.-];K14306//nuclear pore complex protein Nup62	gi|326496268|dbj|BAJ94596.1|//predicted protein [Hordeum vulgare subsp. vulgare]
TraesCS3D01G223700	-1.71972	1.77022e-06	Down	2.93467e-08	NA	GO:0005488//binding	NA	K09422//myb proto-oncogene protein, plant	gi|669029323|emb|CDM83491.1|//unnamed protein product [Triticum aestivum]
TraesCS4B01G396600	-1.21584	5.19474e-08	Down	6.11469e-10	NA	NA	NA	NA	gi|475622224|gb|EMT31797.1|//hypothetical protein F775_43680 [Aegilops tauschii]
TraesCS3B01G514300	1.85526	0.000945386	Up	3.303e-05	NA	NA	NA	K08241//jasmonate O-methyltransferase [EC:2.1.1.141]	gi|475613846|gb|EMT28896.1|//Jasmonate O-methyltransferase [Aegilops tauschii]
TraesCS3A01G358800	-1.03109	3.10402e-05	Down	7.00392e-07	NA	NA	NA	K12471//epsin	gi|669030428|emb|CDM84951.1|//unnamed protein product [Triticum aestivum]
TraesCS3B01G530600	-1.96344	0.000608154	Down	1.98694e-05	NA	GO:0016798//hydrolase activity, acting on glycosyl bonds	GO:0008152//metabolic process	K19891//glucan endo-1,3-beta-glucosidase 1/2/3 [EC:3.2.1.39]	gi|669029341|emb|CDM83512.1|//unnamed protein product [Triticum aestivum]
TraesCS5A01G554400	-1.84866	1.16994e-07	Down	1.47978e-09	NA	NA	NA	NA	gi|56713103|emb|CAH04982.1|//type 2 non-specific lipid transfer protein precursor [Triticum aestivum]
TraesCS6D01G218300	1.71588	0.00698999	Up	0.000336078	NA	NA	NA	NA	gi|473759430|gb|EMS45793.1|//CBS domain-containing protein CBSX5 [Triticum urartu]
TraesCS4D01G174100	-1.16066	8.56788e-05	Down	2.19165e-06	GO:0016020//membrane	NA	NA	K07088//uncharacterized protein;K01807//ribose 5-phosphate isomerase A [EC:5.3.1.6]	gi|944086491|gb|KQK21843.1|//hypothetical protein BRADI_1g63446 [Brachypodium distachyon]
TraesCS7B01G316100	-1.31268	9.04343e-08	Down	1.1207e-09	GO:0043231//intracellular membrane-bounded organelle	GO:0097159//organic cyclic compound binding;GO:1901363//heterocyclic compound binding;GO:0004672//protein kinase activity;GO:0036094//small molecule binding	NA	K04733//interleukin-1 receptor-associated kinase 4 [EC:2.7.11.1]	gi|475583890|gb|EMT19607.1|//Protein kinase APK1B, chloroplastic [Aegilops tauschii]
TraesCS2D01G464200	-1.15778	4.0825e-06	Down	7.39478e-08	NA	GO:0046872//metal ion binding;GO:0016491//oxidoreductase activity	NA	K13225//3-hydroxyindolin-2-one monooxygenase [EC:1.14.13.139];K13224//indolin-2-one monooxygenase [EC:1.14.13.138];K00512//steroid 17alpha-monooxygenase / 17alpha-hydroxyprogesterone deacetylase [EC:1.14.14.19 1.14.14.32]	gi|475501163|gb|EMT04308.1|//hypothetical protein F775_52192 [Aegilops tauschii]
TraesCS6D01G388000	-1.06127	0.00173601	Down	6.60235e-05	NA	GO:0016791//phosphatase activity	NA	K06269//serine/threonine-protein phosphatase PP1 catalytic subunit [EC:3.1.3.16]	gi|475562484|gb|EMT14040.1|//Serine/threonine-protein phosphatase PP1 [Aegilops tauschii]
TraesCS5B01G149200	-1.1784	1.93678e-06	Down	3.25286e-08	GO:0031224//intrinsic component of membrane	GO:0015078//hydrogen ion transmembrane transporter activity	GO:0044763//single-organism cellular process;GO:0006811//ion transport	K10577//ubiquitin-conjugating enzyme E2 I;K19801//phosphatidylinositol 4-kinase B [EC:2.7.1.67]	gi|475558009|gb|EMT12970.1|//K(+)/H(+) antiporter 13 [Aegilops tauschii]
BGI_novel_G002353	-1.10242	0.000670991	Down	2.22903e-05	NA	NA	NA	K13412//calcium-dependent protein kinase [EC:2.7.11.1];K13680//beta-mannan synthase [EC:2.4.1.32]	gi|992278515|gb|EER97659.2|//hypothetical protein SORBI_002G401900 [Sorghum bicolor]
TraesCS3A01G186000	-1.27865	7.40585e-15	Down	2.2538e-17	NA	NA	NA	K13172//serine/arginine repetitive matrix protein 2;K14544//U3 small nucleolar RNA-associated protein 22	gi|475623825|gb|EMT32385.1|//hypothetical protein F775_29483 [Aegilops tauschii]
TraesCS4D01G134900	-1.79059	2.9594e-05	Down	6.64514e-07	GO:0030312//external encapsulating structure;GO:0005576//extracellular region;GO:0009526//plastid envelope;GO:0009534//chloroplast thylakoid;GO:0009570//chloroplast stroma	GO:0008047//enzyme activator activity;GO:0032550//purine ribonucleoside binding	GO:0019222//regulation of metabolic process;GO:0009314//response to radiation;GO:0006952//defense response	K03064//26S proteasome regulatory subunit T4	gi|474153434|gb|EMS57011.1|//Ribulose bisphosphate carboxylase/oxygenase activase B, chloroplastic [Triticum urartu]
TraesCS6A01G367600	-1.07707	0.0201867	Down	0.00117849	NA	NA	NA	NA	gi|475587644|gb|EMT20613.1|//hypothetical protein F775_18592 [Aegilops tauschii]
BGI_novel_G005868	4.12407	4.96132e-14	Up	1.83632e-16	GO:0016020//membrane;GO:0044464//cell part	NA	NA	NA	gi|474396533|gb|EMS65744.1|//hypothetical protein TRIUR3_26670 [Triticum urartu]
BGI_novel_G008667	3.96449	9.25646e-13	Up	4.36506e-15	NA	NA	NA	K08775//breast cancer 2 susceptibility protein;K14844//pumilio homology domain family member 6	gi|474412023|gb|EMS66904.1|//Pumilio-like protein 24 [Triticum urartu]
TraesCSU01G221200	1.38517	0.018603	Up	0.00106852	NA	NA	NA	K11294//nucleolin	gi|475570961|gb|EMT16149.1|//28 kDa ribonucleoprotein, chloroplastic [Aegilops tauschii]
TraesCS1D01G105300	-1.05605	0.00845423	Down	0.000421236	NA	NA	NA	K14431//transcription factor TGA	gi|475607312|gb|EMT26672.1|//putative Transcription factor HBP-1b(c1) [Aegilops tauschii]
TraesCS6D01G025300	-1.17944	3.38382e-16	Down	7.82389e-19	NA	NA	NA	NA	gi|475481060|gb|EMT02856.1|//hypothetical protein F775_29207 [Aegilops tauschii]
BGI_novel_G013768	1.06829	0.0021652	Up	8.56802e-05	NA	NA	NA	K14439//SWI/SNF-related matrix-associated actin-dependent regulator of chromatin subfamily A containing DEAD/H box 1 [EC:3.6.4.12]	gi|551647072|ref|XP_005826321.1|//hypothetical protein GUITHDRAFT_114542 [Guillardia theta CCMP2712]
TraesCS7D01G395300	-1.19873	0.0172913	Down	0.000980857	NA	NA	NA	K16297//serine carboxypeptidase-like clade II [EC:3.4.16.-]	gi|326531130|dbj|BAK04916.1|//predicted protein [Hordeum vulgare subsp. vulgare]
TraesCS4A01G076700	1.04296	4.71536e-15	Up	1.36606e-17	GO:0016020//membrane;GO:0043231//intracellular membrane-bounded organelle;GO:0005618//cell wall;GO:0005576//extracellular region	GO:0016209//antioxidant activity;GO:0043169//cation binding;GO:0003824//catalytic activity;GO:0046906//tetrapyrrole binding	GO:0000902//cell morphogenesis;GO:0009314//response to radiation;GO:0006970//response to osmotic stress;GO:0006952//defense response;GO:0040007//growth;GO:0044710//single-organism metabolic process;GO:0010038//response to metal ion	K00430//peroxidase [EC:1.11.1.7]	gi|475523276|gb|EMT06857.1|//Peroxidase 53 [Aegilops tauschii]
BGI_novel_G000214	4.07	6.8855e-15	Up	2.07656e-17	NA	NA	NA	NA	gi|474315721|gb|EMS62085.1|//hypothetical protein TRIUR3_13392 [Triticum urartu]
TraesCS7A01G565800	-1.76668	0.0159057	Down	0.000887285	NA	NA	GO:0019941//modification-dependent protein catabolic process	K03094//S-phase kinase-associated protein 1	gi|474054787|gb|EMS53773.1|//SKP1-like protein 1B [Triticum urartu]
TraesCS2A01G509600	-1.04534	0.00650016	Down	0.000308963	NA	NA	NA	K04733//interleukin-1 receptor-associated kinase 4 [EC:2.7.11.1];K04730//interleukin-1 receptor-associated kinase 1 [EC:2.7.11.1]	gi|475619429|gb|EMT30772.1|//Putative serine/threonine-protein kinase-like protein CCR3 [Aegilops tauschii]
TraesCS1B01G321200	1.11973	6.88874e-05	Up	1.71869e-06	GO:0031224//intrinsic component of membrane;GO:0031090//organelle membrane;GO:0005576//extracellular region;GO:0005773//vacuole	GO:0071997//glutathione S-conjugate-transporting ATPase activity;GO:0022891//substrate-specific transmembrane transporter activity;GO:0032550//purine ribonucleoside binding	GO:0044763//single-organism cellular process;GO:0009154//purine ribonucleotide catabolic process;GO:0009607//response to biotic stimulus;GO:0051234//establishment of localization	K05666//ATP-binding cassette, subfamily C (CFTR/MRP), member 2	gi|475620831|gb|EMT31253.1|//ABC transporter C family member 3 [Aegilops tauschii]
TraesCS3A01G141000	-1.33675	0.00896689	Down	0.000452377	NA	NA	NA	NA	gi|474117112|gb|EMS55902.1|//hypothetical protein TRIUR3_09205 [Triticum urartu]
TraesCS4B01G333400	-1.19311	0.0166504	Down	0.000935675	NA	NA	NA	K05609//ubiquitin carboxyl-terminal hydrolase L3 [EC:3.4.19.12]	gi|475585919|gb|EMT20176.1|//hypothetical protein F775_26472 [Aegilops tauschii]
BGI_novel_G016423	1.01428	0.0121924	Up	0.000647271	NA	NA	NA	K14709//solute carrier family 39 (zinc transporter), member 1/2/3	gi|41400384|gb|AAS07044.1|//plus agglutinin [Chlamydomonas reinhardtii]
BGI_novel_G000730	-3.57319	9.48418e-11	Down	6.56132e-13	GO:0005634//nucleus	NA	NA	K05868//cyclin B	gi|573942584|ref|XP_006653676.1|//PREDICTED: cyclin-B2-1-like [Oryza brachyantha]
TraesCS5B01G455900	-1.1127	9.04443e-08	Down	1.12247e-09	GO:0042579//microbody	NA	NA	NA	gi|326515358|dbj|BAK03592.1|//predicted protein [Hordeum vulgare subsp. vulgare]
TraesCS7B01G056200	-1.24788	4.85146e-11	Down	3.15681e-13	NA	GO:0016857//racemase and epimerase activity, acting on carbohydrates and derivatives;GO:0048037//cofactor binding;GO:0036094//small molecule binding	GO:0044238//primary metabolic process	K08679//UDP-glucuronate 4-epimerase [EC:5.1.3.6]	gi|326502106|dbj|BAK06545.1|//predicted protein [Hordeum vulgare subsp. vulgare]
TraesCS2B01G607800	-1.06797	7.68781e-08	Down	9.36544e-10	NA	NA	NA	NA	gi|473888830|gb|EMS48409.1|//hypothetical protein TRIUR3_01308 [Triticum urartu]
TraesCS1D01G302400	-1.11202	2.70465e-06	Down	4.6914e-08	NA	NA	NA	NA	gi|474350833|gb|EMS63011.1|//hypothetical protein TRIUR3_22966 [Triticum urartu]
BGI_novel_G009604	1.25558	0.00202779	Up	7.92051e-05	NA	NA	NA	K04733//interleukin-1 receptor-associated kinase 4 [EC:2.7.11.1];K16911//ATP-dependent RNA helicase DDX21 [EC:3.6.4.13];K13098//RNA-binding protein FUS;K13912//deleted in malignant brain tumors 1 protein	gi|147859683|emb|CAN81026.1|//hypothetical protein VITISV_023317 [Vitis vinifera]
BGI_novel_G014335	1.08583	0.000617945	Up	2.02288e-05	NA	NA	NA	K13462//guanine nucleotide-exchange factor;K07052//uncharacterized protein;K05285//phosphatidylinositol glycan, class N [EC:2.7.-.-];K11000//callose synthase [EC:2.4.1.-]	gi|473906129|gb|EMS49379.1|//Retrovirus-related Pol polyprotein LINE-1 [Triticum urartu]
TraesCS6B01G425100	-1.01166	0.0449498	Down	0.00315571	NA	NA	NA	K01759//lactoylglutathione lyase [EC:4.4.1.5]	gi|326517469|dbj|BAK03653.1|//predicted protein [Hordeum vulgare subsp. vulgare]
TraesCS2D01G174200	-1.09902	0.00365696	Down	0.000156843	NA	NA	NA	NA	gi|475528301|gb|EMT07605.1|//hypothetical protein F775_29486 [Aegilops tauschii]
TraesCS6B01G390000	-1.56277	0.0431529	Down	0.00300235	NA	NA	NA	K05609//ubiquitin carboxyl-terminal hydrolase L3 [EC:3.4.19.12]	gi|474036628|gb|EMS53147.1|//hypothetical protein TRIUR3_00939 [Triticum urartu]
TraesCS7B01G260100	-1.43048	2.85678e-05	Down	6.37817e-07	GO:0016020//membrane	GO:0005515//protein binding	GO:0015031//protein transport;GO:0000904//cell morphogenesis involved in differentiation	K08486//syntaxin 1B/2/3	gi|475616471|gb|EMT29769.1|//Syntaxin-124 [Aegilops tauschii]
BGI_novel_G001033	1.32905	0.0230368	Up	0.00137751	GO:0022625//cytosolic large ribosomal subunit	GO:0008097//5S rRNA binding;GO:0003735//structural constituent of ribosome	GO:0000027//ribosomal large subunit assembly;GO:0006412//translation	K02932//large subunit ribosomal protein L5e	gi|357156128|ref|XP_003577351.1|//PREDICTED: 60S ribosomal protein L5-1 [Brachypodium distachyon]
TraesCS5B01G520000	-1.02472	0.0011119	Down	3.97724e-05	GO:0043231//intracellular membrane-bounded organelle;GO:0030312//external encapsulating structure	GO:0004175//endopeptidase activity;GO:0005515//protein binding	GO:0044092//negative regulation of molecular function	NA	gi|475553304|gb|EMT11960.1|//hypothetical protein F775_03327 [Aegilops tauschii]
TraesCS6B01G348900	-1.60503	0.00331711	Down	0.000140024	NA	NA	NA	NA	gi|115448753|ref|NP_001048156.1|//Os02g0754600 [Oryza sativa Japonica Group]
BGI_novel_G010325	1.64922	0.0266996	Up	0.00165119	NA	NA	NA	K14838//nucleolar protein 15	NA
TraesCS2A01G092800	-1.21877	1.86587e-15	Down	4.92805e-18	GO:0043231//intracellular membrane-bounded organelle;GO:0030312//external encapsulating structure	GO:0052689//carboxylic ester hydrolase activity;GO:0030234//enzyme regulator activity	GO:0044092//negative regulation of molecular function;GO:0071555//cell wall organization	K01051//pectinesterase [EC:3.1.1.11]	gi|357115960|ref|XP_003559753.1|//PREDICTED: pectinesterase-like [Brachypodium distachyon]
TraesCSU01G142800	-1.43825	1.52734e-14	Down	4.91949e-17	NA	NA	NA	NA	gi|473888093|gb|EMS48311.1|//hypothetical protein TRIUR3_09331 [Triticum urartu]
TraesCS2D01G206300	-1.03804	8.46706e-27	Down	3.48209e-30	GO:0031224//intrinsic component of membrane;GO:0009536//plastid	NA	GO:0055085//transmembrane transport;GO:0009414//response to water deprivation;GO:0009725//response to hormone;GO:0051707//response to other organism;GO:0042044//fluid transport	K09872//aquaporin PIP	gi|166197631|dbj|BAG06231.1|//plasma membrane intrinsic protein [Hordeum vulgare]
BGI_novel_G006841	3.46479	2.61085e-09	Up	2.39081e-11	NA	NA	NA	K01528//dynamin GTPase [EC:3.6.5.5];K00276//primary-amine oxidase [EC:1.4.3.21];K01265//methionyl aminopeptidase [EC:3.4.11.18];K12882//nuclear cap-binding protein subunit 1	gi|960476054|ref|XP_014755972.1|//PREDICTED: uncharacterized protein LOC106866379 [Brachypodium distachyon]
BGI_novel_G013156	-1.08831	1.47654e-15	Down	3.83231e-18	GO:0005737//cytoplasm	GO:0003983//UTP:glucose-1-phosphate uridylyltransferase activity	GO:0006011//UDP-glucose metabolic process	K00963//UTP--glucose-1-phosphate uridylyltransferase [EC:2.7.7.9]	gi|37729658|gb|AAO48422.1|//UDP-glucose pyrophosphorylase [Bambusa oldhamii]
TraesCS5B01G150200	-1.13671	0.00529855	Down	0.0002426	NA	NA	NA	K20359//PRA1 family protein 1	gi|573963147|ref|XP_006663719.1|//PREDICTED: PRA1 family protein B2-like [Oryza brachyantha]
TraesCS2A01G501800	-1.16689	6.95751e-06	Down	1.32827e-07	NA	GO:0016298//lipase activity	GO:0044238//primary metabolic process	K03147//phosphomethylpyrimidine synthase [EC:4.1.99.17]	gi|326495466|dbj|BAJ85829.1|//predicted protein [Hordeum vulgare subsp. vulgare]
TraesCS2A01G122600	-1.09091	7.76126e-10	Down	6.48297e-12	GO:0031224//intrinsic component of membrane;GO:0043231//intracellular membrane-bounded organelle	GO:0016759//cellulose synthase activity	GO:0009856//pollination;GO:0030243//cellulose metabolic process	K20924//cellulose synthase-like protein [EC:2.4.1.-]	gi|475583780|gb|EMT19566.1|//Cellulose synthase-like protein D3 [Aegilops tauschii]
TraesCS6D01G142500	1.09459	2.17205e-06	Up	3.69612e-08	GO:0043231//intracellular membrane-bounded organelle;GO:0044444//cytoplasmic part	GO:0005488//binding	GO:0009411//response to UV	K10615//E3 ubiquitin-protein ligase HERC4 [EC:2.3.2.26]	gi|326509355|dbj|BAJ91594.1|//predicted protein [Hordeum vulgare subsp. vulgare]
TraesCS1B01G321900	-1.0618	0.0113018	Down	0.000594205	NA	GO:0004030//aldehyde dehydrogenase [NAD(P)+] activity	GO:0009698//phenylpropanoid metabolic process	K12355//coniferyl-aldehyde dehydrogenase [EC:1.2.1.68]	gi|475538858|gb|EMT09311.1|//Aldehyde dehydrogenase family 2 member C4 [Aegilops tauschii]
TraesCS6A01G325400	-1.35614	1.76955e-05	Down	3.77125e-07	GO:0016020//membrane;GO:0030312//external encapsulating structure	GO:0016705//oxidoreductase activity, acting on paired donors, with incorporation or reduction of molecular oxygen;GO:0046914//transition metal ion binding	GO:0006970//response to osmotic stress;GO:0009720//detection of hormone stimulus;GO:0009692//ethylene metabolic process;GO:0051707//response to other organism;GO:0044710//single-organism metabolic process	K05933//aminocyclopropanecarboxylate oxidase [EC:1.14.17.4]	gi|584609064|gb|AHJ14562.1|//ACC oxidase [Triticum aestivum]
TraesCS2D01G170200	-2.09188	1.47147e-31	Down	2.95848e-35	GO:0043231//intracellular membrane-bounded organelle	GO:0003824//catalytic activity	NA	NA	gi|326500270|dbj|BAK06224.1|//predicted protein [Hordeum vulgare subsp. vulgare]
TraesCS5D01G099100	-1.06783	3.14456e-06	Down	5.53779e-08	NA	GO:0005488//binding	NA	K09422//myb proto-oncogene protein, plant	gi|326510825|dbj|BAJ91760.1|//predicted protein [Hordeum vulgare subsp. vulgare]
BGI_novel_G017222	-1.16043	0.0355905	Down	0.00235813	NA	NA	NA	K14638//solute carrier family 15 (peptide/histidine transporter), member 3/4	gi|475567909|gb|EMT15373.1|//Peptide transporter PTR2 [Aegilops tauschii]
TraesCS1B01G348100	1.64256	3.84101e-05	Up	8.89503e-07	NA	GO:0005515//protein binding;GO:0008168//methyltransferase activity	GO:0008152//metabolic process	K13262//isoflavone-7-O-methyltransferase [EC:2.1.1.150];K16040//trans-resveratrol di-O-methyltransferase [EC:2.1.1.240];K13259//2,7,4'-trihydroxyisoflavanone 4'-O-methyltransferase / isoflavone 4'-O-methyltransferase [EC:2.1.1.212 2.1.1.46]	gi|473849432|gb|EMS47465.1|//O-methyltransferase ZRP4 [Triticum urartu]
TraesCS2D01G065600	-1.34078	3.09041e-30	Down	7.3432e-34	GO:0009536//plastid;GO:0009507//chloroplast	GO:0016831//carboxy-lyase activity;GO:0004497//monooxygenase activity;GO:0016491//oxidoreductase activity;GO:0016984//ribulose-bisphosphate carboxylase activity	GO:0015977//carbon fixation;GO:0009853//photorespiration;GO:0043094//cellular metabolic compound salvage;GO:0044710//single-organism metabolic process;GO:0055114//oxidation-reduction process;GO:0015979//photosynthesis	K01602//ribulose-bisphosphate carboxylase small chain [EC:4.1.1.39]	gi|475591673|gb|EMT21846.1|//Ribulose bisphosphate carboxylase small chain PW9, chloroplastic [Aegilops tauschii]
TraesCS2D01G449000	-1.76068	1.03905e-07	Down	1.30282e-09	NA	NA	NA	NA	gi|475489640|gb|EMT03448.1|//hypothetical protein F775_44023 [Aegilops tauschii]
TraesCS4B01G027000	-1.28163	3.77684e-14	Down	1.36684e-16	NA	NA	NA	NA	gi|475604840|gb|EMT25855.1|//putative Pollen allergen Phl p 5a [Aegilops tauschii]
TraesCS7A01G465200	-1.07152	1.68332e-06	Down	2.78292e-08	GO:0009532//plastid stroma;GO:0009570//chloroplast stroma	GO:0043168//anion binding;GO:0005507//copper ion binding;GO:0046914//transition metal ion binding;GO:0008483//transaminase activity;GO:0010285//L,L-diaminopimelate aminotransferase activity;GO:0030170//pyridoxal phosphate binding	GO:0009089//lysine biosynthetic process via diaminopimelate;GO:0009862//systemic acquired resistance, salicylic acid mediated signaling pathway;GO:0009085//lysine biosynthetic process;GO:0009735//response to cytokinin;GO:0009627//systemic acquired resistance	K10206//LL-diaminopimelate aminotransferase [EC:2.6.1.83]	gi|326495884|dbj|BAJ90564.1|//predicted protein [Hordeum vulgare subsp. vulgare]
TraesCS2B01G600200	1.02469	1.40119e-10	Up	1.01154e-12	GO:0009536//plastid;GO:0009507//chloroplast	GO:0015926//glucosidase activity;GO:0008422//beta-glucosidase activity;GO:0102483//scopolin beta-glucosidase activity	GO:0044238//primary metabolic process;GO:0005975//carbohydrate metabolic process	K01188//beta-glucosidase [EC:3.2.1.21];K20835//avenacosidase [EC:3.2.1.188]	gi|122244680|sp|Q1XIR9.1|HGL1A_WHEAT//RecName: Full=4-hydroxy-7-methoxy-3-oxo-3,4-dihydro-2H-1,4-benzoxazin-2-yl glucoside beta-D-glucosidase 1a, chloroplastic; AltName: Full=Beta-glucosidase 1a; Short=TaGlu1a; Flags: Precursor
TraesCS5B01G226400	-1.31308	2.74467e-08	Down	3.0677e-10	GO:0031224//intrinsic component of membrane	GO:0005267//potassium channel activity	GO:0044763//single-organism cellular process;GO:0030001//metal ion transport	K05391//cyclic nucleotide gated channel, other eukaryote	gi|475616144|gb|EMT29672.1|//Putative cyclic nucleotide-gated ion channel 5 [Aegilops tauschii]
TraesCS4A01G358200	-1.3647	0.00965366	Down	0.000494937	NA	NA	NA	K07410//cytochrome P450 family 1 subfamily B polypeptide 1 [EC:1.14.14.1];K14985//26-hydroxylase [EC:1.14.-.-];K07408//cytochrome P450 family 1 subfamily A polypeptide 1 [EC:1.14.14.1]	gi|326515458|dbj|BAK03642.1|//predicted protein [Hordeum vulgare subsp. vulgare]
TraesCS1D01G135800	-1.00651	7.25052e-10	Down	6.04309e-12	GO:0043231//intracellular membrane-bounded organelle;GO:0016021//integral component of membrane	NA	NA	K06268//serine/threonine-protein phosphatase 2B regulatory subunit;K11844//ubiquitin carboxyl-terminal hydrolase 16/45 [EC:3.4.19.12]	gi|475600959|gb|EMT24689.1|//hypothetical protein F775_24993 [Aegilops tauschii]
TraesCS2D01G347900	-1.24334	0.000612197	Down	2.00183e-05	NA	NA	NA	NA	gi|473926754|gb|EMS49850.1|//hypothetical protein TRIUR3_18825 [Triticum urartu]
TraesCS7B01G479300	1.04116	8.34332e-05	Up	2.12563e-06	NA	NA	NA	K15078//structure-specific endonuclease subunit SLX1 [EC:3.6.1.-]	gi|944072395|gb|KQK07879.1|//hypothetical protein BRADI_2g38192, partial [Brachypodium distachyon]
BGI_novel_G014315	-1.27564	0.0292038	Down	0.00184502	NA	NA	NA	K09285//AP2-like factor, ANT lineage	gi|475478958|gb|EMT02757.1|//hypothetical protein F775_31915 [Aegilops tauschii]
TraesCS5A01G012900	-1.39019	6.12129e-12	Down	3.39009e-14	GO:0043231//intracellular membrane-bounded organelle	NA	NA	K13449//pathogenesis-related protein 1	gi|474347638|gb|EMS62926.1|//Pathogenesis-related protein PR-1 [Triticum urartu]
TraesCS5D01G519300	-1.25478	7.93062e-08	Down	9.71197e-10	GO:0043231//intracellular membrane-bounded organelle;GO:0030312//external encapsulating structure	GO:0004175//endopeptidase activity;GO:0005515//protein binding	GO:0044092//negative regulation of molecular function	NA	gi|475553304|gb|EMT11960.1|//hypothetical protein F775_03327 [Aegilops tauschii]
BGI_novel_G012850	-1.27903	0.00796215	Down	0.000392643	NA	GO:0003824//catalytic activity	GO:0008152//metabolic process	K05607//methylglutaconyl-CoA hydratase [EC:4.2.1.18]	gi|474367514|gb|EMS63583.1|//Methylglutaconyl-CoA hydratase, mitochondrial [Triticum urartu]
TraesCS5D01G361500	1.32608	0.00439234	Up	0.000194083	GO:0043231//intracellular membrane-bounded organelle;GO:0031224//intrinsic component of membrane;GO:0016021//integral component of membrane	NA	GO:0044763//single-organism cellular process;GO:0055085//transmembrane transport	K07088//uncharacterized protein	gi|326492411|dbj|BAK01989.1|//predicted protein [Hordeum vulgare subsp. vulgare]
BGI_novel_G007652	3.60553	3.4699e-10	Up	2.71448e-12	GO:0016021//integral component of membrane	GO:0008375//acetylglucosaminyltransferase activity	NA	NA	gi|475576910|gb|EMT17674.1|//hypothetical protein F775_00059 [Aegilops tauschii]
BGI_novel_G005022	-1.12964	7.34806e-16	Down	1.81314e-18	NA	NA	NA	NA	gi|474065759|gb|EMS54100.1|//hypothetical protein TRIUR3_04183 [Triticum urartu]
TraesCS4B01G233600	-1.20321	1.56097e-08	Down	1.65196e-10	GO:0016020//membrane;GO:0044464//cell part	GO:0004672//protein kinase activity;GO:0032550//purine ribonucleoside binding	GO:0006464//cellular protein modification process;GO:0019932//second-messenger-mediated signaling;GO:0022622//root system development;GO:0009755//hormone-mediated signaling pathway	K04733//interleukin-1 receptor-associated kinase 4 [EC:2.7.11.1]	gi|473926836|gb|EMS49853.1|//Proline-rich receptor-like protein kinase PERK5 [Triticum urartu];gi|326517820|dbj|BAK03828.1|//predicted protein [Hordeum vulgare subsp. vulgare]
TraesCS2D01G172900	-2.06895	1.69552e-17	Down	2.89761e-20	NA	NA	NA	K19519//transforming growth factor-beta-induced protein	gi|115349898|gb|ABI95397.1|//fasciclin-like protein FLA7 [Triticum aestivum]
TraesCS7B01G357900	-1.26327	0.000303859	Down	9.02784e-06	NA	NA	NA	K09422//myb proto-oncogene protein, plant	gi|475557729|gb|EMT12896.1|//Transcription factor GAMYB [Aegilops tauschii]
TraesCS7D01G207000	-1.44231	1.15782e-08	Down	1.19462e-10	GO:0043231//intracellular membrane-bounded organelle	GO:0003824//catalytic activity	NA	K07766//diphosphoinositol-polyphosphate diphosphatase [EC:3.6.1.52]	gi|326528197|dbj|BAJ89150.1|//predicted protein [Hordeum vulgare subsp. vulgare]
TraesCS5B01G332500	-1.37485	1.64411e-12	Down	8.33588e-15	GO:0031224//intrinsic component of membrane	NA	GO:0051234//establishment of localization	K09872//aquaporin PIP	gi|321442359|gb|ADW85675.1|//plasma membrane intrinsic protein PIP2;7 [Hordeum vulgare]
TraesCS2D01G099600	-2.3665	1.57447e-11	Down	9.41037e-14	NA	GO:0008233//peptidase activity	NA	K04733//interleukin-1 receptor-associated kinase 4 [EC:2.7.11.1];K08653//membrane-bound transcription factor site-1 protease [EC:3.4.21.112];K13199//plasminogen activator inhibitor 1 RNA-binding protein	gi|475501687|gb|EMT04348.1|//Subtilisin-like protease [Aegilops tauschii]
TraesCS2D01G179700	-1.62219	1.91416e-09	Down	1.7091e-11	NA	NA	NA	NA	gi|326528747|dbj|BAJ97395.1|//predicted protein [Hordeum vulgare subsp. vulgare]
TraesCS5D01G512000	1.35089	2.82924e-14	Up	9.85123e-17	NA	NA	NA	K13508//glycerol-3-phosphate acyltransferase [EC:2.3.1.15]	gi|960457426|ref|XP_003559198.3|//PREDICTED: probable glycerol-3-phosphate acyltransferase 3 [Brachypodium distachyon]
TraesCS6B01G411800	1.26949	1.51333e-07	Up	1.95144e-09	GO:0009570//chloroplast stroma	GO:0016746//transferase activity, transferring acyl groups;GO:0016747//transferase activity, transferring acyl groups other than amino-acyl groups	NA	K13680//beta-mannan synthase [EC:2.4.1.32]	gi|475611554|gb|EMT28123.1|//Acyltransferase-like protein [Aegilops tauschii];gi|473922889|gb|EMS49725.1|//hypothetical protein TRIUR3_03500 [Triticum urartu]
TraesCS6D01G002300	1.05721	0.000515034	Up	1.63893e-05	NA	NA	NA	K04733//interleukin-1 receptor-associated kinase 4 [EC:2.7.11.1]	gi|475522567|gb|EMT06762.1|//Wall-associated receptor kinase 1 [Aegilops tauschii]
TraesCS4B01G041000	-1.12436	0.0240603	Down	0.00145174	GO:0043231//intracellular membrane-bounded organelle	NA	NA	NA	gi|310656757|gb|ADP02191.1|//hypothetical protein 4N5.3 [Triticum aestivum]
TraesCS6D01G246100	1.46503	0.000840447	Up	2.88337e-05	GO:0043231//intracellular membrane-bounded organelle	GO:0046983//protein dimerization activity	NA	K13422//transcription factor MYC2	gi|475514897|gb|EMT05766.1|//Transcription factor bHLH89 [Aegilops tauschii]
TraesCS2D01G065700	-1.07812	0.000210571	Down	5.9714e-06	NA	NA	NA	NA	gi|475591672|gb|EMT21845.1|//hypothetical protein F775_01538 [Aegilops tauschii]
TraesCS2D01G114800	-1.48113	1.14014e-30	Down	2.60492e-34	NA	NA	NA	K17616//CTD small phosphatase-like protein 2 [EC:3.1.3.-]	gi|475536120|gb|EMT08863.1|//hypothetical protein F775_29560 [Aegilops tauschii]
TraesCS2D01G035100	-1.26545	0.0019992	Down	7.79788e-05	NA	NA	NA	NA	gi|326514160|dbj|BAJ92230.1|//predicted protein [Hordeum vulgare subsp. vulgare]
TraesCS4A01G448400	1.10601	9.75864e-28	Up	3.56734e-31	NA	NA	NA	K13457//disease resistance protein RPM1	gi|474419156|gb|EMS67393.1|//Disease resistance protein RPM1 [Triticum urartu]
TraesCS4A01G001100	-1.21838	5.7514e-13	Down	2.59654e-15	GO:0043231//intracellular membrane-bounded organelle	GO:0004672//protein kinase activity	GO:0009987//cellular process	K04733//interleukin-1 receptor-associated kinase 4 [EC:2.7.11.1]	gi|326501952|dbj|BAK06468.1|//predicted protein [Hordeum vulgare subsp. vulgare]
TraesCS1B01G053700	1.46032	0.000109011	Up	2.85922e-06	NA	GO:0016746//transferase activity, transferring acyl groups	GO:0006629//lipid metabolic process	K15397//3-ketoacyl-CoA synthase [EC:2.3.1.199]	gi|474066270|gb|EMS54145.1|//3-ketoacyl-CoA synthase 5 [Triticum urartu]
TraesCS1A01G036000	-1.24509	0.000141671	Down	3.83107e-06	NA	NA	NA	NA	gi|242079139|ref|XP_002444338.1|//hypothetical protein SORBIDRAFT_07g020410 [Sorghum bicolor]
TraesCS2A01G419000	1.25941	0.0309913	Up	0.0019908	GO:0043231//intracellular membrane-bounded organelle	NA	NA	NA	gi|326502614|dbj|BAJ98935.1|//predicted protein [Hordeum vulgare subsp. vulgare]
TraesCS3A01G225600	-1.34702	0.0146704	Down	0.000804028	GO:0016020//membrane	NA	GO:0009414//response to water deprivation;GO:0006952//defense response;GO:0009642//response to light intensity	NA	gi|669029281|emb|CDM83439.1|//unnamed protein product [Triticum aestivum]
TraesCS2A01G062700	1.06649	0.00444497	Up	0.000196842	NA	NA	NA	NA	gi|474406041|gb|EMS66506.1|//hypothetical protein TRIUR3_00672 [Triticum urartu]
BGI_novel_G010746	-1.87923	4.73078e-20	Down	5.27458e-23	NA	NA	NA	NA	gi|474375115|gb|EMS64122.1|//Non-specific lipid-transfer protein 2G [Triticum urartu]
TraesCS7D01G460200	-1.23398	1.19191e-07	Down	1.5141e-09	GO:0031224//intrinsic component of membrane;GO:0016021//integral component of membrane	GO:0015291//secondary active transmembrane transporter activity;GO:0015238//drug transmembrane transporter activity;GO:0015297//antiporter activity	GO:0044763//single-organism cellular process;GO:0015893//drug transport;GO:0051707//response to other organism;GO:0006855//drug transmembrane transport	K03327//multidrug resistance protein, MATE family	gi|473822283|gb|EMS47059.1|//MATE efflux family protein 9 [Triticum urartu];gi|218184345|gb|EEC66772.1|//hypothetical protein OsI_33158 [Oryza sativa Indica Group]
TraesCS4B01G379600	-1.55881	0.00147553	Down	5.46944e-05	GO:0043231//intracellular membrane-bounded organelle	NA	NA	NA	gi|475607628|gb|EMT26770.1|//hypothetical protein F775_03341 [Aegilops tauschii]
TraesCSU01G038600	-1.11395	1.1232e-05	Down	2.25314e-07	GO:0043231//intracellular membrane-bounded organelle	GO:0042578//phosphoric ester hydrolase activity	GO:0044238//primary metabolic process	NA	gi|326524642|dbj|BAK04257.1|//predicted protein [Hordeum vulgare subsp. vulgare]
TraesCSU01G242700	1.49007	9.45521e-22	Up	7.94976e-25	NA	NA	NA	NA	gi|474406041|gb|EMS66506.1|//hypothetical protein TRIUR3_00672 [Triticum urartu]
TraesCS1A01G231600	-1.20206	3.95555e-08	Down	4.5693e-10	GO:0043231//intracellular membrane-bounded organelle	NA	NA	NA	gi|475604260|gb|EMT25684.1|//Pectinesterase inhibitor [Aegilops tauschii]
TraesCS7D01G446700	-1.25868	0.000649209	Down	2.14362e-05	NA	GO:0005488//binding	NA	K09422//myb proto-oncogene protein, plant	gi|475557729|gb|EMT12896.1|//Transcription factor GAMYB [Aegilops tauschii]
BGI_novel_G004685	-1.63745	0.00011626	Down	3.07166e-06	NA	NA	NA	K01179//endoglucanase [EC:3.2.1.4];K14709//solute carrier family 39 (zinc transporter), member 1/2/3	gi|354542527|gb|AER27631.1|//His-rich arabinogalactan-protein [Hordeum vulgare]
TraesCSU01G014100	1.06093	0.000439756	Up	1.37004e-05	GO:0016020//membrane;GO:0005773//vacuole	GO:0097159//organic cyclic compound binding;GO:1901363//heterocyclic compound binding;GO:0017111//nucleoside-triphosphatase activity;GO:0005215//transporter activity;GO:0036094//small molecule binding	GO:0044763//single-organism cellular process;GO:0006950//response to stress;GO:0044765//single-organism transport	K05665//ATP-binding cassette, subfamily C (CFTR/MRP), member 1	gi|944232221|gb|KQK96583.1|//hypothetical protein SETIT_009172mg [Setaria italica]
TraesCS2D01G122900	-1.02438	1.49636e-08	Down	1.57948e-10	NA	NA	NA	K19600//tubby-related protein 1;K01177//beta-amylase [EC:3.2.1.2]	gi|326527471|dbj|BAK08010.1|//predicted protein [Hordeum vulgare subsp. vulgare];gi|992281329|gb|KXG39376.1|//hypothetical protein SORBI_001G372000 [Sorghum bicolor]
BGI_novel_G003597	-2.70337	2.0112e-05	Down	4.34877e-07	NA	NA	NA	NA	gi|475575867|gb|EMT17382.1|//hypothetical protein F775_26517 [Aegilops tauschii]
TraesCS3A01G308500	-2.58621	5.85385e-07	Down	8.79614e-09	NA	GO:0005488//binding	NA	K12133//MYB-related transcription factor LHY	gi|475606599|gb|EMT26451.1|//Myb-like protein G [Aegilops tauschii]
TraesCS3B01G328500	1.15717	0.00494061	Up	0.000223085	NA	NA	NA	NA	gi|669029804|emb|CDM84131.1|//unnamed protein product [Triticum aestivum]
TraesCS2D01G144500	-1.05215	1.78505e-05	Down	3.80593e-07	GO:0005886//plasma membrane	GO:0046872//metal ion binding;GO:0016787//hydrolase activity;GO:0004721//phosphoprotein phosphatase activity;GO:0004722//protein serine/threonine phosphatase activity	GO:0006470//protein dephosphorylation	K10147//protein phosphatase 1D [EC:3.1.3.16];K14803//protein phosphatase PTC2/3 [EC:3.1.3.16];K17506//protein phosphatase 1L [EC:3.1.3.16];K19477//cGMP-dependent protein kinase 2 [EC:2.7.11.12]	gi|721609736|ref|XP_010234722.1|//PREDICTED: probable protein phosphatase 2C 65 isoform X2 [Brachypodium distachyon];gi|944079578|gb|KQK14930.1|//hypothetical protein BRADI_1g19620 [Brachypodium distachyon];gi|357121715|ref|XP_003562563.1|//PREDICTED: probable protein phosphatase 2C 65 isoform X1 [Brachypodium distachyon]
BGI_novel_G011867	-1.10575	0.00033042	Down	9.91384e-06	NA	NA	NA	K14802//phospholipid-transporting ATPase [EC:3.6.3.1];K01613//phosphatidylserine decarboxylase [EC:4.1.1.65];K10875//DNA repair and recombination protein RAD54 and RAD54-like protein [EC:3.6.4.-]	gi|475597701|gb|EMT23694.1|//C2 domain-containing protein [Aegilops tauschii]
TraesCS4B01G322000	1.16554	0.000112959	Up	2.9762e-06	GO:0016020//membrane;GO:0016021//integral component of membrane	GO:0051119//sugar transmembrane transporter activity	GO:0015758//glucose transport;GO:0035428//hexose transmembrane transport	K08150//MFS transporter, SP family, solute carrier family 2 (myo-inositol transporter), member 13	gi|474353902|gb|EMS63099.1|//Monosaccharide-sensing protein 3 [Triticum urartu]
BGI_novel_G017910	1.00959	0.000104238	Up	2.72451e-06	NA	NA	NA	K04733//interleukin-1 receptor-associated kinase 4 [EC:2.7.11.1];K17302//coatomer subunit beta'	gi|474166485|gb|EMS57433.1|//hypothetical protein TRIUR3_01476 [Triticum urartu]
TraesCS6A01G050100	-1.17835	3.12195e-14	Down	1.09275e-16	NA	GO:0016772//transferase activity, transferring phosphorus-containing groups	NA	K00963//UTP--glucose-1-phosphate uridylyltransferase [EC:2.7.7.9]	gi|357144620|ref|XP_003573356.1|//PREDICTED: UTP--glucose-1-phosphate uridylyltransferase-like [Brachypodium distachyon]
BGI_novel_G013061	-1.41191	7.25976e-17	Down	1.44073e-19	NA	NA	NA	K13172//serine/arginine repetitive matrix protein 2;K11323//histone arginine demethylase JMJD6 [EC:1.14.11.-]	gi|676386569|ref|XP_009036563.1|//hypothetical protein AURANDRAFT_71560, partial [Aureococcus anophagefferens]
TraesCS1D01G266300	1.32225	1.20918e-10	Up	8.5642e-13	GO:0044424//intracellular part	GO:0004620//phospholipase activity	GO:0006629//lipid metabolic process	K00145//N-acetyl-gamma-glutamyl-phosphate reductase [EC:1.2.1.38]	gi|475591274|gb|EMT21704.1|//Putative lipase [Aegilops tauschii]
TraesCS4A01G491800	1.85114	0.00943588	Up	0.000481271	GO:0043231//intracellular membrane-bounded organelle	NA	NA	NA	gi|115468268|ref|NP_001057733.1|//Os06g0514100 [Oryza sativa Japonica Group];gi|944237314|gb|KQL01652.1|//hypothetical protein SETIT_014607mg [Setaria italica]
TraesCS1A01G293000	-1.52491	0.0464092	Down	0.00328574	NA	NA	NA	NA	gi|475547606|gb|EMT10912.1|//hypothetical protein F775_03939 [Aegilops tauschii]
TraesCS5A01G216500	-1.16973	1.35523e-12	Down	6.71288e-15	NA	GO:0016788//hydrolase activity, acting on ester bonds	NA	K01051//pectinesterase [EC:3.1.1.11]	gi|474224932|gb|EMS59431.1|//Putative pectinesterase/pectinesterase inhibitor 28 [Triticum urartu]
TraesCS2B01G029100	1.03083	0.00699797	Up	0.00033659	NA	GO:0035251//UDP-glucosyltransferase activity	NA	K13496//UDP-glucosyl transferase 73C [EC:2.4.1.-];K14595//abscisate beta-glucosyltransferase [EC:2.4.1.263]	gi|474314586|gb|EMS62025.1|//UDP-glycosyltransferase 73B4 [Triticum urartu]
TraesCS3A01G121000	-1.57233	0.046511	Down	0.00329369	NA	NA	NA	K00924;K02882//large subunit ribosomal protein L18Ae;K01381//saccharopepsin [EC:3.4.23.25]	gi|669028186|emb|CDM81899.1|//unnamed protein product [Triticum aestivum]
TraesCS7D01G216900	1.33557	0.00180251	Up	6.9022e-05	GO:0043231//intracellular membrane-bounded organelle	NA	NA	K04733//interleukin-1 receptor-associated kinase 4 [EC:2.7.11.1];K03006//DNA-directed RNA polymerase II subunit RPB1 [EC:2.7.7.6];K10860//mRNA N1-methyladenine demethylase [EC:1.14.11.54]	gi|473732814|gb|EMS45213.1|//Early nodulin-like protein 1 [Triticum urartu]
TraesCS2B01G557900	1.41973	0.000569957	Up	1.84235e-05	NA	NA	NA	K15078//structure-specific endonuclease subunit SLX1 [EC:3.6.1.-]	gi|357144043|ref|XP_003573148.1|//PREDICTED: putative disease resistance protein RGA4 [Brachypodium distachyon]
TraesCS7D01G366000	-1.18218	6.76946e-11	Down	4.54712e-13	GO:0031224//intrinsic component of membrane	NA	NA	K14209//solute carrier family 36 (proton-coupled amino acid transporter)	gi|326515548|dbj|BAK07020.1|//predicted protein [Hordeum vulgare subsp. vulgare]
TraesCS2D01G506200	-1.49694	3.03158e-16	Down	6.95406e-19	GO:0031224//intrinsic component of membrane;GO:0043231//intracellular membrane-bounded organelle	GO:0046915//transition metal ion transmembrane transporter activity	GO:0000041//transition metal ion transport	K14709//solute carrier family 39 (zinc transporter), member 1/2/3	gi|475532630|gb|EMT08251.1|//Zinc transporter 1 [Aegilops tauschii];gi|95114384|gb|ABF55690.1|//putative zinc transporter [Triticum aestivum]
TraesCS1A01G392800	1.19186	0.0370794	Up	0.00248016	NA	GO:0016746//transferase activity, transferring acyl groups	GO:0006631//fatty acid metabolic process	K15397//3-ketoacyl-CoA synthase [EC:2.3.1.199]	gi|473904532|gb|EMS49285.1|//3-ketoacyl-CoA synthase 6 [Triticum urartu]
TraesCS4B01G307100	-1.18693	0.000453874	Down	1.42315e-05	NA	NA	NA	NA	gi|474391935|gb|EMS65414.1|//hypothetical protein TRIUR3_10770 [Triticum urartu]
TraesCS4A01G392500	-1.14275	0.0230426	Down	0.00137806	NA	NA	NA	NA	gi|475623497|gb|EMT32242.1|//hypothetical protein F775_18516 [Aegilops tauschii]
TraesCS1D01G149800	-1.12896	8.74587e-12	Down	5.01971e-14	GO:0043231//intracellular membrane-bounded organelle	GO:0016892//endoribonuclease activity, producing 3'-phosphomonoesters;GO:0003676//nucleic acid binding	NA	K01166//ribonuclease T2 [EC:3.1.27.1]	gi|20271131|gb|AAM18521.1|//S-like RNase [Triticum aestivum]
TraesCS1B01G168300	-1.32499	0.000648462	Down	2.13997e-05	NA	NA	NA	NA	gi|475579154|gb|EMT18278.1|//hypothetical protein F775_14638 [Aegilops tauschii]
TraesCS5B01G088000	-1.40518	3.3779e-13	Down	1.47252e-15	GO:0043231//intracellular membrane-bounded organelle	NA	NA	K04733//interleukin-1 receptor-associated kinase 4 [EC:2.7.11.1];K12173//BRCA1-A complex subunit BRE	gi|326501826|dbj|BAK06405.1|//predicted protein [Hordeum vulgare subsp. vulgare]
TraesCS2A01G120100	-1.15496	4.72215e-05	Down	1.1242e-06	NA	NA	NA	NA	gi|473954835|gb|EMS50910.1|//hypothetical protein TRIUR3_13526 [Triticum urartu];gi|326500452|dbj|BAK06315.1|//predicted protein [Hordeum vulgare subsp. vulgare]
TraesCS1D01G400800	-1.07923	2.61727e-06	Down	4.52548e-08	NA	GO:0016491//oxidoreductase activity	GO:0016101//diterpenoid metabolic process	K04125//gibberellin 2-oxidase [EC:1.14.11.13]	gi|1001621785|emb|CFV04491.1|//GA2ox-D8_5BL [Triticum aestivum]
TraesCS6A01G402300	1.61561	0.000128091	Up	3.42288e-06	NA	NA	NA	NA	gi|475460286|gb|EMT02010.1|//Mitochondrial metalloendopeptidase OMA1 [Aegilops tauschii]
TraesCS2D01G346100	-1.18501	1.39078e-12	Down	6.9271e-15	GO:0044424//intracellular part	GO:0004842//ubiquitin-protein transferase activity	GO:0016567//protein ubiquitination	K08332	gi|475326590|gb|EMT00284.1|//hypothetical protein F775_52588 [Aegilops tauschii]
TraesCS6A01G376800	-1.23591	9.55629e-25	Down	4.97805e-28	NA	NA	NA	NA	gi|474049238|gb|EMS53600.1|//hypothetical protein TRIUR3_01503 [Triticum urartu]
BGI_novel_G011552	-1.62698	0.0354482	Down	0.00234611	NA	NA	NA	K00430//peroxidase [EC:1.11.1.7];K05747//Wiskott-Aldrich syndrome protein;K20547//basic endochitinase B [EC:3.2.1.14];K15174//RNA polymerase II-associated factor 1	gi|474241963|gb|EMS59862.1|//hypothetical protein TRIUR3_12288 [Triticum urartu]
TraesCS1A01G443500	-1.21767	2.18295e-09	Down	1.96705e-11	GO:0043231//intracellular membrane-bounded organelle	NA	NA	K01674//carbonic anhydrase [EC:4.2.1.1]	gi|998151031|gb|AMK08980.1|//ACA7 [Triticum monococcum subsp. monococcum]
BGI_novel_G003040	1.13502	5.97947e-13	Up	2.72137e-15	NA	NA	NA	K00574//cyclopropane-fatty-acyl-phospholipid synthase [EC:2.1.1.79]	gi|475522726|gb|EMT06798.1|//Cyclopropane-fatty-acyl-phospholipid synthase [Aegilops tauschii]
BGI_novel_G000468	-1.1216	0.0378927	Down	0.00254738	NA	NA	NA	NA	gi|475597132|gb|EMT23553.1|//hypothetical protein F775_05656 [Aegilops tauschii]
TraesCS2D01G016900	-1.02628	7.44105e-11	Down	5.03224e-13	NA	GO:0046914//transition metal ion binding;GO:0008270//zinc ion binding;GO:0032182//ubiquitin-like protein binding	GO:0035265//organ growth;GO:0003006//developmental process involved in reproduction	NA	gi|326510161|dbj|BAJ87297.1|//predicted protein [Hordeum vulgare subsp. vulgare]
TraesCS2A01G406300	-1.06528	1.5147e-07	Down	1.9546e-09	GO:0043231//intracellular membrane-bounded organelle	GO:0016787//hydrolase activity	NA	K21026//acetylajmaline esterase [EC:3.1.1.80];K01188//beta-glucosidase [EC:3.2.1.21];K00679//phospholipid:diacylglycerol acyltransferase [EC:2.3.1.158];K10960//geranylgeranyl diphosphate/geranylgeranyl-bacteriochlorophyllide a reductase [EC:1.3.1.83 1.3.1.111]	gi|475598386|gb|EMT23925.1|//GDSL esterase/lipase [Aegilops tauschii]
BGI_novel_G018050	1.36802	3.40758e-31	Up	7.47399e-35	NA	NA	NA	K13172//serine/arginine repetitive matrix protein 2	gi|721670327|ref|XP_003571659.2|//PREDICTED: proline-rich protein 4-like [Brachypodium distachyon]
BGI_novel_G003615	-3.31618	1.32261e-08	Down	1.38036e-10	GO:0033178//proton-transporting two-sector ATPase complex, catalytic domain	GO:0016820//hydrolase activity, acting on acid anhydrides, catalyzing transmembrane movement of substances	GO:0015992//proton transport	K02145//V-type H+-transporting ATPase subunit A [EC:3.6.3.14]	gi|357137649|ref|XP_003570412.1|//PREDICTED: V-type proton ATPase catalytic subunit A [Brachypodium distachyon]
TraesCS4D01G035000	-1.41372	0.00240497	Down	9.69269e-05	GO:0043231//intracellular membrane-bounded organelle;GO:0030312//external encapsulating structure	GO:0046914//transition metal ion binding;GO:0016679//oxidoreductase activity, acting on diphenols and related substances as donors	GO:0032502//developmental process;GO:0009267//cellular response to starvation;GO:0044710//single-organism metabolic process;GO:0009628//response to abiotic stimulus	K05909//laccase [EC:1.10.3.2]	gi|514774844|ref|XP_004968084.1|//PREDICTED: multicopper oxidase LPR1-like [Setaria italica]
TraesCS1D01G147700	-1.27513	0.00549556	Down	0.000253478	NA	NA	NA	NA	gi|475579154|gb|EMT18278.1|//hypothetical protein F775_14638 [Aegilops tauschii]
BGI_novel_G012049	-2.11146	0.0016178	Down	6.08189e-05	NA	NA	NA	NA	gi|937928777|dbj|BAT03693.1|//Os08g0130300 [Oryza sativa Japonica Group]
TraesCS5D01G408100	1.24211	1.52873e-13	Up	6.24502e-16	GO:0043231//intracellular membrane-bounded organelle	NA	GO:0044699//single-organism process	K03860//phosphatidylinositol glycan, class Q;K20887//xyloglucan glycosyltransferase 4 [EC:2.4.1.-]	gi|475590353|gb|EMT21444.1|//hypothetical protein F775_43887 [Aegilops tauschii]
TraesCS1D01G239000	-1.02913	5.64368e-08	Down	6.69987e-10	GO:0043231//intracellular membrane-bounded organelle	GO:0046872//metal ion binding	NA	K13448//calcium-binding protein CML	gi|357133908|ref|XP_003568563.1|//PREDICTED: probable calcium-binding protein CML15 [Brachypodium distachyon]
TraesCS2B01G015700	1.15289	9.83819e-08	Up	1.22908e-09	NA	NA	NA	K07418//cytochrome P450 family 2 subfamily J [EC:1.14.14.1];K00512//steroid 17alpha-monooxygenase / 17alpha-hydroxyprogesterone deacetylase [EC:1.14.14.19 1.14.14.32]	gi|475577563|gb|EMT17844.1|//Cytochrome P450 71D8 [Aegilops tauschii]
TraesCS5B01G000300	-1.05086	1.84137e-12	Down	9.45742e-15	NA	NA	NA	NA	gi|326522186|dbj|BAK04221.1|//predicted protein [Hordeum vulgare subsp. vulgare]
TraesCSU01G222800	1.04674	0.00439071	Up	0.000193971	GO:0043231//intracellular membrane-bounded organelle	GO:0004175//endopeptidase activity	GO:0019538//protein metabolic process;GO:0006091//generation of precursor metabolites and energy	K16292//KDEL-tailed cysteine endopeptidase [EC:3.4.22.-];K01365//cathepsin L [EC:3.4.22.15]	gi|326493706|dbj|BAJ85314.1|//predicted protein [Hordeum vulgare subsp. vulgare]
TraesCS3A01G520100	-1.60159	5.80972e-07	Down	8.72345e-09	NA	GO:0005515//protein binding	GO:0044267//cellular protein metabolic process;GO:0050896//response to stimulus	K09510//DnaJ homolog subfamily B member 4	gi|474299675|gb|EMS61586.1|//DnaJ homolog subfamily B member 1 [Triticum urartu]
TraesCSU01G109000	-1.10245	1.19702e-12	Down	5.79794e-15	NA	GO:0016772//transferase activity, transferring phosphorus-containing groups	NA	K00963//UTP--glucose-1-phosphate uridylyltransferase [EC:2.7.7.9]	gi|357144620|ref|XP_003573356.1|//PREDICTED: UTP--glucose-1-phosphate uridylyltransferase-like [Brachypodium distachyon]
TraesCS2B01G202800	1.54511	7.67701e-15	Up	2.35035e-17	NA	GO:0008081//phosphoric diester hydrolase activity	GO:0019400//alditol metabolic process	K01126//glycerophosphoryl diester phosphodiesterase [EC:3.1.4.46]	gi|944080013|gb|KQK15365.1|//hypothetical protein BRADI_1g22187 [Brachypodium distachyon]
TraesCS4D01G261200	-1.50395	1.51176e-12	Down	7.58493e-15	NA	NA	NA	NA	gi|475621233|gb|EMT31404.1|//hypothetical protein F775_42786 [Aegilops tauschii]
BGI_novel_G015769	1.02364	2.04093e-05	Up	4.4261e-07	NA	NA	NA	K17261//adenylyl cyclase-associated protein;K14011//UBX domain-containing protein 6;K01082//3'(2'), 5'-bisphosphate nucleotidase [EC:3.1.3.7]	gi|568853218|ref|XP_006480264.1|//PREDICTED: basic proline-rich protein-like [Citrus sinensis]
TraesCS7D01G315700	1.31534	0.0362326	Up	0.00241027	GO:0043231//intracellular membrane-bounded organelle	GO:0016787//hydrolase activity	NA	K17604//zinc finger SWIM domain-containing protein 3;K00679//phospholipid:diacylglycerol acyltransferase [EC:2.3.1.158];K01206//alpha-L-fucosidase [EC:3.2.1.51];K10960//geranylgeranyl diphosphate/geranylgeranyl-bacteriochlorophyllide a reductase [EC:1.3.1.83 1.3.1.111]	gi|514794339|ref|XP_004973035.1|//PREDICTED: GDSL esterase/lipase At1g71691-like [Setaria italica]
TraesCS7A01G442300	-1.05293	0.0377348	Down	0.00253457	NA	NA	NA	K19042//E3 ubiquitin-protein ligase BOI and related proteins [EC:2.3.2.27]	gi|475560398|gb|EMT13555.1|//hypothetical protein F775_20667 [Aegilops tauschii]
TraesCS4A01G226300	-1.20192	0.0260722	Down	0.00160319	GO:0043231//intracellular membrane-bounded organelle	GO:0004721//phosphoprotein phosphatase activity	NA	K17506//protein phosphatase 1L [EC:3.1.3.16]	gi|475596134|gb|EMT23278.1|//hypothetical protein F775_43512 [Aegilops tauschii]
TraesCS7B01G165200	-1.20874	1.14108e-13	Down	4.52585e-16	GO:0043231//intracellular membrane-bounded organelle	GO:0046872//metal ion binding;GO:0004672//protein kinase activity;GO:0032550//purine ribonucleoside binding	GO:0006464//cellular protein modification process;GO:0006796//phosphate-containing compound metabolic process	K13412//calcium-dependent protein kinase [EC:2.7.11.1]	gi|326497633|dbj|BAK05906.1|//predicted protein [Hordeum vulgare subsp. vulgare]
TraesCS2D01G037000	-1.03606	1.62126e-05	Down	3.41522e-07	GO:0043231//intracellular membrane-bounded organelle;GO:0031224//intrinsic component of membrane	GO:0016491//oxidoreductase activity	GO:0044238//primary metabolic process	NA	gi|475614388|gb|EMT29061.1|//hypothetical protein F775_19922 [Aegilops tauschii]
TraesCS3B01G498500	-1.28263	5.76785e-14	Down	2.16646e-16	NA	NA	NA	NA	gi|669031240|emb|CDM86087.1|//unnamed protein product [Triticum aestivum]
TraesCS2B01G116300	-1.66027	0.0300658	Down	0.00191706	NA	GO:0008233//peptidase activity	NA	K04733//interleukin-1 receptor-associated kinase 4 [EC:2.7.11.1];K08653//membrane-bound transcription factor site-1 protease [EC:3.4.21.112];K13199//plasminogen activator inhibitor 1 RNA-binding protein	gi|473799283|gb|EMS46561.1|//Subtilisin-like protease [Triticum urartu]
BGI_novel_G009476	1.07732	0.0112268	Up	0.000588726	NA	NA	NA	K04733//interleukin-1 receptor-associated kinase 4 [EC:2.7.11.1]	gi|326531160|dbj|BAK04931.1|//predicted protein [Hordeum vulgare subsp. vulgare]
TraesCS7A01G507800	2.18101	0.00129568	Up	4.7246e-05	NA	GO:0004180//carboxypeptidase activity	GO:0019538//protein metabolic process	K16297//serine carboxypeptidase-like clade II [EC:3.4.16.-]	gi|475528070|gb|EMT07569.1|//Serine carboxypeptidase-like 34 [Aegilops tauschii]
TraesCS4B01G054800	1.29782	0.000221405	Up	6.31708e-06	NA	NA	NA	K13496//UDP-glucosyl transferase 73C [EC:2.4.1.-]	gi|326502064|dbj|BAK06524.1|//predicted protein [Hordeum vulgare subsp. vulgare]
TraesCS7B01G396500	2.24408	0.000823097	Up	2.81464e-05	NA	NA	NA	NA	gi|937924055|dbj|BAS98972.1|//Os06g0660400, partial [Oryza sativa Japonica Group]
TraesCS3D01G005000	-1.15485	2.99694e-07	Down	4.23705e-09	NA	GO:0004611//phosphoenolpyruvate carboxykinase activity	GO:0009060//aerobic respiration	K01595//phosphoenolpyruvate carboxylase [EC:4.1.1.31]	gi|669026941|emb|CDM80065.1|//unnamed protein product [Triticum aestivum]
TraesCS4B01G172100	-1.34576	0.00199032	Down	7.7578e-05	GO:0016020//membrane	NA	NA	K07088//uncharacterized protein;K01807//ribose 5-phosphate isomerase A [EC:5.3.1.6]	gi|944086491|gb|KQK21843.1|//hypothetical protein BRADI_1g63446 [Brachypodium distachyon]
TraesCSU01G072200	-1.15604	0.0205889	Down	0.00120667	GO:0016020//membrane;GO:0043231//intracellular membrane-bounded organelle	NA	GO:0044765//single-organism transport	NA	gi|475561653|gb|EMT13810.1|//K(+)/H(+) antiporter 1 [Aegilops tauschii]
TraesCS2D01G215000	-1.10794	1.43935e-06	Down	2.33749e-08	NA	NA	NA	K18812//cyclin D6, plant	gi|474051698|gb|EMS53686.1|//Cyclin-D6-1 [Triticum urartu]
TraesCS2D01G314000	-1.50392	0.000126649	Down	3.38088e-06	NA	NA	NA	NA	gi|357167691|ref|XP_003581286.1|//PREDICTED: uncharacterized protein LOC100836114 [Brachypodium distachyon]
TraesCS2A01G408900	-1.31645	3.95119e-17	Down	7.43859e-20	GO:0030312//external encapsulating structure	GO:0004175//endopeptidase activity;GO:0005515//protein binding	GO:0044092//negative regulation of molecular function;GO:0019538//protein metabolic process	K04733//interleukin-1 receptor-associated kinase 4 [EC:2.7.11.1];K13199//plasminogen activator inhibitor 1 RNA-binding protein;K01183//chitinase [EC:3.2.1.14]	gi|475600120|gb|EMT24443.1|//Subtilisin-like protease [Aegilops tauschii]
TraesCS6B01G074100	-1.0719	0.045473	Down	0.00320133	GO:0043231//intracellular membrane-bounded organelle	GO:0046872//metal ion binding;GO:0016491//oxidoreductase activity	GO:0006091//generation of precursor metabolites and energy;GO:0044710//single-organism metabolic process	K16084//ent-cassa-12,15-diene 11-hydroxylase [EC:1.14.13.145]	gi|326532868|dbj|BAJ89279.1|//predicted protein [Hordeum vulgare subsp. vulgare]
TraesCS6B01G069700	1.25099	1.0629e-05	Up	2.11856e-07	NA	NA	NA	K19613//leucine-rich repeat protein SHOC2;K13457//disease resistance protein RPM1;K15078//structure-specific endonuclease subunit SLX1 [EC:3.6.1.-]	gi|475593925|gb|EMT22538.1|//Disease resistance protein RGA2 [Aegilops tauschii]
BGI_novel_G016688	1.76537	0.0173255	Up	0.000983745	NA	GO:0016740//transferase activity	NA	K15397//3-ketoacyl-CoA synthase [EC:2.3.1.199]	gi|326525154|dbj|BAK07847.1|//predicted protein [Hordeum vulgare subsp. vulgare]
TraesCS3A01G293800	1.40182	0.0228582	Up	0.00136537	NA	NA	NA	NA	gi|669029804|emb|CDM84131.1|//unnamed protein product [Triticum aestivum]
TraesCS2D01G236100	-1.07728	1.547e-16	Down	3.29414e-19	GO:0009532//plastid stroma;GO:0009526//plastid envelope;GO:0009534//chloroplast thylakoid	NA	GO:0006950//response to stress	NA	gi|461682256|gb|AGH18694.1|//tetratricopeptide repeat containing protein [Triticum monococcum]
TraesCS1B01G222300	1.08972	1.60421e-16	Up	3.43062e-19	GO:0030312//external encapsulating structure	NA	GO:0000003//reproduction	K20628//expansin	gi|347809958|gb|AEP25122.1|//expansin B1 [Secale cereale x Triticum turgidum subsp. durum]
TraesCS4A01G407700	-1.18734	0.0251063	Down	0.00152948	NA	NA	NA	NA	gi|474391935|gb|EMS65414.1|//hypothetical protein TRIUR3_10770 [Triticum urartu]
TraesCS2D01G171300	-1.24433	0.0119423	Down	0.000632904	NA	NA	NA	K12501//homogentisate solanesyltransferase [EC:2.5.1.117]	gi|326491283|dbj|BAK05741.1|//predicted protein [Hordeum vulgare subsp. vulgare]
TraesCS4D01G114700	1.03555	1.30348e-13	Up	5.22956e-16	GO:0043231//intracellular membrane-bounded organelle	GO:0008238//exopeptidase activity	GO:0019538//protein metabolic process	K01285//lysosomal Pro-X carboxypeptidase [EC:3.4.16.2]	gi|326491047|dbj|BAK05623.1|//predicted protein [Hordeum vulgare subsp. vulgare]
TraesCS7A01G460000	-1.02702	0.000622282	Down	2.03879e-05	NA	NA	NA	NA	gi|474404630|gb|EMS66382.1|//hypothetical protein TRIUR3_11085 [Triticum urartu]
TraesCS1B01G018200	1.58676	1.16514e-05	Up	2.35111e-07	NA	GO:0016831//carboxy-lyase activity;GO:0008792//arginine decarboxylase activity	GO:0033388//putrescine biosynthetic process from arginine;GO:0008295//spermidine biosynthetic process;GO:0006596//polyamine biosynthetic process;GO:0006527//arginine catabolic process	K01583//arginine decarboxylase [EC:4.1.1.19]	gi|475594556|gb|EMT22731.1|//Arginine decarboxylase [Aegilops tauschii]
TraesCSU01G033800	-1.86999	4.75752e-15	Down	1.38262e-17	NA	NA	NA	NA	gi|474002286|gb|EMS52281.1|//Non-specific lipid-transfer protein 2G [Triticum urartu]
TraesCS5A01G298500	-1.10907	7.47135e-09	Down	7.51082e-11	GO:0043231//intracellular membrane-bounded organelle	GO:0046872//metal ion binding;GO:0004672//protein kinase activity;GO:0032550//purine ribonucleoside binding	GO:0006464//cellular protein modification process;GO:0006796//phosphate-containing compound metabolic process	K13412//calcium-dependent protein kinase [EC:2.7.11.1]	gi|326527871|dbj|BAK08155.1|//predicted protein [Hordeum vulgare subsp. vulgare]
TraesCS5A01G037200	-1.021	4.78366e-05	Down	1.14015e-06	NA	NA	NA	K14411//RNA-binding protein Musashi	gi|475546412|gb|EMT10679.1|//hypothetical protein F775_00305 [Aegilops tauschii]
BGI_novel_G002473	-1.95331	0.00517816	Down	0.000236141	NA	NA	NA	NA	gi|474216594|gb|EMS59114.1|//hypothetical protein TRIUR3_18706 [Triticum urartu]
TraesCS7A01G448400	-2.09846	0.00167242	Down	6.32305e-05	NA	NA	NA	K10523//speckle-type POZ protein;K17302//coatomer subunit beta'	gi|669031942|emb|CDM87183.1|//unnamed protein product [Triticum aestivum]
TraesCS4B01G288400	-1.17907	0.0171081	Down	0.000968273	NA	NA	NA	NA	gi|475598004|gb|EMT23794.1|//hypothetical protein F775_26879 [Aegilops tauschii]
TraesCS7D01G156800	-1.05025	0.00412602	Down	0.000180166	NA	NA	NA	K01581//ornithine decarboxylase [EC:4.1.1.17]	gi|357159796|ref|XP_003578562.1|//PREDICTED: ornithine decarboxylase-like [Brachypodium distachyon]
BGI_novel_G017881	3.06211	4.58062e-07	Up	6.72303e-09	NA	NA	NA	K00430//peroxidase [EC:1.11.1.7];K11292//transcription elongation factor SPT6;K14411//RNA-binding protein Musashi	gi|474238983|gb|EMS59696.1|//hypothetical protein TRIUR3_05344 [Triticum urartu]
TraesCS6D01G312500	-1.39388	0.000935819	Down	3.26615e-05	GO:0043231//intracellular membrane-bounded organelle	GO:0004553//hydrolase activity, hydrolyzing O-glycosyl compounds	GO:0008152//metabolic process	K19355//mannan endo-1,4-beta-mannosidase [EC:3.2.1.78]	gi|475589867|gb|EMT21292.1|//Putative mannan endo-1,4-beta-mannosidase 9 [Aegilops tauschii]
TraesCS2D01G231200	-1.48275	1.15273e-06	Down	1.8383e-08	GO:0009536//plastid	GO:0042623//ATPase activity, coupled	GO:0019538//protein metabolic process	NA	gi|326523755|dbj|BAJ93048.1|//predicted protein [Hordeum vulgare subsp. vulgare]
TraesCS1B01G459300	-1.03615	0.00160714	Down	6.03657e-05	NA	GO:0004672//protein kinase activity;GO:0032550//purine ribonucleoside binding	GO:0006464//cellular protein modification process	K04424//sterile alpha motif and leucine zipper containing kinase AZK [EC:2.7.11.25];K17535//serine/threonine-protein kinase TNNI3K [EC:2.7.11.1]	gi|944069156|gb|KQK04640.1|//hypothetical protein BRADI_2g14850 [Brachypodium distachyon]
TraesCS2D01G465700	-1.33905	7.85021e-38	Down	7.89167e-42	NA	NA	NA	K12741//heterogeneous nuclear ribonucleoprotein A1/A3;K11594//ATP-dependent RNA helicase DDX3X [EC:3.6.4.13]	gi|700204244|gb|KGN59377.1|//hypothetical protein Csa_3G815410 [Cucumis sativus];gi|728596|emb|CAA88559.1|//glycine rich protein, partial [Hordeum vulgare subsp. vulgare]
TraesCS2D01G178100	-1.13135	1.05645e-13	Down	4.1709e-16	GO:0043231//intracellular membrane-bounded organelle	GO:0004672//protein kinase activity;GO:0032550//purine ribonucleoside binding	GO:0006464//cellular protein modification process;GO:0006796//phosphate-containing compound metabolic process	K04733//interleukin-1 receptor-associated kinase 4 [EC:2.7.11.1]	gi|357116404|ref|XP_003559971.1|//PREDICTED: serine/threonine-protein kinase At5g01020 [Brachypodium distachyon]
TraesCS5A01G173600	-1.20864	1.93843e-07	Down	2.59173e-09	GO:0031224//intrinsic component of membrane;GO:0016021//integral component of membrane	GO:0015266//protein channel activity	GO:0071806//protein transmembrane transport;GO:0033365//protein localization to organelle	K17790//mitochondrial import inner membrane translocase subunit TIM22	gi|326524820|dbj|BAK04346.1|//predicted protein [Hordeum vulgare subsp. vulgare]
BGI_novel_G016246	1.43346	0.0406071	Up	0.00277921	NA	NA	NA	K08679//UDP-glucuronate 4-epimerase [EC:5.1.3.6];K13366//polyamine oxidase [EC:1.5.3.14 1.5.3.16 1.5.3.-];K15718//linoleate 9S-lipoxygenase [EC:1.13.11.58]	gi|474274122|gb|EMS60996.1|//hypothetical protein TRIUR3_23433 [Triticum urartu]
TraesCS6D01G270800	-1.48655	2.87428e-08	Down	3.23882e-10	NA	GO:0022804//active transmembrane transporter activity	GO:0046942//carboxylic acid transport	K14207//solute carrier family 38 (sodium-coupled neutral amino acid transporter), member 2	gi|326517485|dbj|BAK03661.1|//predicted protein [Hordeum vulgare subsp. vulgare]
TraesCS1D01G250200	-1.47972	0.048574	Down	0.00347942	GO:0043231//intracellular membrane-bounded organelle	NA	NA	K21026//acetylajmaline esterase [EC:3.1.1.80]	gi|326513312|dbj|BAK06896.1|//predicted protein [Hordeum vulgare subsp. vulgare]
BGI_novel_G013087	-1.91466	0.00101006	Down	3.57141e-05	NA	NA	NA	NA	gi|474405740|gb|EMS66447.1|//hypothetical protein TRIUR3_23098 [Triticum urartu]
TraesCS5D01G088700	-1.29162	2.96138e-08	Down	3.34509e-10	NA	GO:0016772//transferase activity, transferring phosphorus-containing groups	NA	K08819//cyclin-dependent kinase 12/13 [EC:2.7.11.22 2.7.11.23]	gi|326524217|dbj|BAJ97119.1|//predicted protein [Hordeum vulgare subsp. vulgare]
TraesCS5B01G157700	-1.09169	2.03059e-05	Down	4.39996e-07	NA	NA	NA	K07937//ADP-ribosylation factor 1;K09571//FK506-binding protein 4/5 [EC:5.2.1.8];K17768//mitochondrial import receptor subunit TOM70;K09527//DnaJ homolog subfamily C member 7	gi|326504650|dbj|BAK06616.1|//predicted protein [Hordeum vulgare subsp. vulgare]
TraesCS2D01G038800	-1.03357	1.64411e-12	Down	8.33912e-15	NA	NA	NA	K15030//translation initiation factor 3 subunit M	gi|475614074|gb|EMT28970.1|//hypothetical protein F775_32020 [Aegilops tauschii]
TraesCS4D01G334500	-1.09488	5.03229e-06	Down	9.24854e-08	NA	NA	NA	NA	gi|326520567|dbj|BAK07542.1|//predicted protein [Hordeum vulgare subsp. vulgare]
TraesCS6D01G267800	-1.19287	6.61626e-10	Down	5.47213e-12	NA	NA	NA	K13456//RPM1-interacting protein 4	gi|475610415|gb|EMT27735.1|//hypothetical protein F775_30373 [Aegilops tauschii]
TraesCS2D01G141600	-1.15545	1.99507e-05	Down	4.30891e-07	NA	NA	NA	NA	gi|475541390|gb|EMT09777.1|//hypothetical protein F775_17023 [Aegilops tauschii]
TraesCS1B01G242900	-1.3881	1.47839e-07	Down	1.90099e-09	GO:0043231//intracellular membrane-bounded organelle	NA	NA	NA	gi|475604260|gb|EMT25684.1|//Pectinesterase inhibitor [Aegilops tauschii]
TraesCS6B01G172700	-1.25411	1.97009e-05	Down	4.24907e-07	NA	GO:0046914//transition metal ion binding;GO:0046906//tetrapyrrole binding;GO:0016491//oxidoreductase activity	GO:0044710//single-organism metabolic process	K07418//cytochrome P450 family 2 subfamily J [EC:1.14.14.1];K00512//steroid 17alpha-monooxygenase / 17alpha-hydroxyprogesterone deacetylase [EC:1.14.14.19 1.14.14.32]	gi|473891201|gb|EMS48703.1|//Premnaspirodiene oxygenase [Triticum urartu]
TraesCS4A01G014300	-1.33336	0.000168759	Down	4.6623e-06	NA	NA	NA	K12472//epidermal growth factor receptor substrate 15	gi|474391024|gb|EMS65338.1|//hypothetical protein TRIUR3_27919 [Triticum urartu]
TraesCS3B01G423500	-1.2239	2.8707e-16	Down	6.45036e-19	GO:0044444//cytoplasmic part	NA	GO:0050896//response to stimulus	K18211//synaptosomal-associated protein 25	gi|669030355|emb|CDM84857.1|//unnamed protein product [Triticum aestivum]
BGI_novel_G017482	-2.21366	0.000998648	Down	3.51556e-05	NA	NA	NA	K04733//interleukin-1 receptor-associated kinase 4 [EC:2.7.11.1];K00430//peroxidase [EC:1.11.1.7];K14651//transcription initiation factor TFIID subunit 15	gi|823237357|ref|XP_012451329.1|//PREDICTED: proline-rich receptor-like protein kinase PERK1 [Gossypium raimondii]
BGI_novel_G008077	1.07085	0.0246303	Up	0.00149328	NA	NA	NA	K03517//quinolinate synthase [EC:2.5.1.72];K05387//glutamate receptor, ionotropic, plant;K03002//DNA-directed RNA polymerase I subunit RPA2 [EC:2.7.7.6]	gi|108712205|gb|ABG00000.1|//retrotransposon protein, putative, Ty1-copia subclass [Oryza sativa Japonica Group]
TraesCS2B01G378600	1.19265	1.52301e-10	Up	1.10514e-12	GO:0043231//intracellular membrane-bounded organelle	NA	NA	K02984//small subunit ribosomal protein S3Ae;K13420//LRR receptor-like serine/threonine-protein kinase FLS2 [EC:2.7.11.1]	gi|326506342|dbj|BAJ86489.1|//predicted protein [Hordeum vulgare subsp. vulgare]
BGI_novel_G005247	1.10804	0.0166648	Up	0.000937064	NA	NA	NA	K01528//dynamin GTPase [EC:3.6.5.5];K12447//UDP-sugar pyrophosphorylase [EC:2.7.7.64];K01265//methionyl aminopeptidase [EC:3.4.11.18];K12882//nuclear cap-binding protein subunit 1	gi|475592016|gb|EMT21953.1|//ABC transporter C family member 10 [Aegilops tauschii]
TraesCS3B01G077600	-1.82363	0.00985921	Down	0.000507458	NA	NA	NA	K13899//cystatin-C	gi|669030507|emb|CDM85057.1|//unnamed protein product [Triticum aestivum]
TraesCS2A01G464200	-1.25107	7.24302e-19	Down	9.66424e-22	GO:0016020//membrane	NA	GO:0044763//single-organism cellular process	K13456//RPM1-interacting protein 4	gi|326524988|dbj|BAK04430.1|//predicted protein [Hordeum vulgare subsp. vulgare]
TraesCS2D01G403900	-1.42986	1.51019e-06	Down	2.46495e-08	GO:0016020//membrane	NA	NA	NA	gi|218195367|gb|EEC77794.1|//hypothetical protein OsI_16973 [Oryza sativa Indica Group]
TraesCS3B01G170800	1.04365	5.5601e-07	Up	8.31307e-09	GO:0043231//intracellular membrane-bounded organelle	GO:0005488//binding	GO:0010876//lipid localization;GO:0051234//establishment of localization	NA	gi|669028483|emb|CDM82299.1|//unnamed protein product [Triticum aestivum]
BGI_novel_G013162	-1.59473	3.68103e-06	Down	6.58349e-08	NA	NA	NA	NA	gi|473936789|gb|EMS50162.1|//hypothetical protein TRIUR3_02956 [Triticum urartu]
TraesCS1B01G371900	-1.16888	0.00520422	Down	0.000237662	GO:0043231//intracellular membrane-bounded organelle	GO:0046872//metal ion binding;GO:0016491//oxidoreductase activity	NA	K20665//jasmonoyl-isoleucine 12-hydroxylase [EC:1.14.-.-]	gi|326528785|dbj|BAJ97414.1|//predicted protein [Hordeum vulgare subsp. vulgare]
TraesCS2D01G010800	-1.26771	1.42463e-22	Down	9.89676e-26	GO:0043231//intracellular membrane-bounded organelle	NA	GO:0006950//response to stress	NA	gi|475568840|gb|EMT15608.1|//hypothetical protein F775_30865 [Aegilops tauschii]
TraesCS6D01G129600	1.05024	2.83601e-05	Up	6.32401e-07	NA	NA	NA	K06228//fused [EC:2.7.11.1];K01188//beta-glucosidase [EC:3.2.1.21];K00799//glutathione S-transferase [EC:2.5.1.18];K09286//EREBP-like factor;K05356//all-trans-nonaprenyl-diphosphate synthase [EC:2.5.1.84 2.5.1.85]	gi|475568285|gb|EMT15452.1|//hypothetical protein F775_06043 [Aegilops tauschii]
BGI_novel_G007491	1.50966	3.56022e-13	Up	1.56176e-15	NA	NA	NA	NA	gi|474208060|gb|EMS58783.1|//hypothetical protein TRIUR3_27413 [Triticum urartu]
TraesCS7B01G094400	-1.00362	4.31655e-06	Down	7.84239e-08	NA	GO:0035251//UDP-glucosyltransferase activity	GO:1901360//organic cyclic compound metabolic process;GO:0044281//small molecule metabolic process	K13496//UDP-glucosyl transferase 73C [EC:2.4.1.-]	gi|359828753|gb|AEV76979.1|//zeatin O-glucosyltransferase 1, partial [Triticum aestivum]
TraesCS4B01G333600	-1.65497	0.0311029	Down	0.00200082	NA	NA	NA	K05609//ubiquitin carboxyl-terminal hydrolase L3 [EC:3.4.19.12]	gi|475602837|gb|EMT25233.1|//hypothetical protein F775_16581 [Aegilops tauschii]
BGI_novel_G015443	1.47058	0.0164407	Up	0.000921488	NA	NA	NA	NA	gi|473980459|gb|EMS51535.1|//hypothetical protein TRIUR3_15206 [Triticum urartu]
TraesCS6A01G288200	-1.07504	1.56784e-05	Down	3.28405e-07	NA	GO:0022804//active transmembrane transporter activity	GO:0046942//carboxylic acid transport	K14207//solute carrier family 38 (sodium-coupled neutral amino acid transporter), member 2	gi|326517485|dbj|BAK03661.1|//predicted protein [Hordeum vulgare subsp. vulgare]
TraesCS2D01G520700	1.38776	0.00690887	Up	0.000331546	GO:0043231//intracellular membrane-bounded organelle	NA	NA	NA	gi|475528047|gb|EMT07566.1|//hypothetical protein F775_13416 [Aegilops tauschii]
TraesCS5B01G377000	-1.31324	0.0143219	Down	0.000782574	NA	NA	NA	NA	gi|514815136|ref|XP_004982331.1|//PREDICTED: uncharacterized protein LOC101786438 [Setaria italica]
TraesCS4B01G219300	-1.2488	0.00103407	Down	3.66292e-05	GO:0043231//intracellular membrane-bounded organelle	NA	NA	K19476//vacuolar protein sorting-associated protein IST1	gi|474183517|gb|EMS57826.1|//hypothetical protein TRIUR3_11255 [Triticum urartu]
TraesCS6A01G021100	-1.43644	0.0163241	Down	0.000914207	GO:0043231//intracellular membrane-bounded organelle	NA	NA	NA	gi|473901252|gb|EMS49168.1|//hypothetical protein TRIUR3_24198 [Triticum urartu]
TraesCS3A01G064600	2.3326	1.24963e-07	Up	1.59313e-09	NA	GO:0005488//binding	NA	K18327//RNA exonuclease 4 [EC:3.1.-.-]	gi|475613296|gb|EMT28719.1|//RNA exonuclease 4 [Aegilops tauschii]
TraesCS1D01G211500	1.12328	3.15584e-17	Up	5.7682e-20	GO:0030312//external encapsulating structure	NA	GO:0000003//reproduction	K20628//expansin	gi|42601007|gb|AAS21275.1|//beta-expansin 2 [Triticum aestivum]
TraesCS5B01G475700	-2.35364	6.41964e-06	Down	1.21033e-07	GO:0043231//intracellular membrane-bounded organelle;GO:0005576//extracellular region	GO:0046872//metal ion binding;GO:0016160//amylase activity	GO:0005982//starch metabolic process;GO:0009725//response to hormone;GO:0005985//sucrose metabolic process;GO:0046903//secretion	K01176//alpha-amylase [EC:3.2.1.1]	gi|113775|sp|P08117.1|AMY3_WHEAT//RecName: Full=Alpha-amylase AMY3; AltName: Full=1,4-alpha-D-glucan glucanohydrolase; Flags: Precursor
BGI_novel_G004542	-1.18304	1.25381e-22	Down	8.59388e-26	NA	NA	NA	K12486//stromal membrane-associated protein	gi|475615492|gb|EMT29454.1|//hypothetical protein F775_30986 [Aegilops tauschii]
TraesCS1B01G393800	1.02102	0.00408521	Up	0.000178048	NA	NA	NA	K10523//speckle-type POZ protein	gi|669028059|emb|CDM81728.1|//unnamed protein product [Triticum aestivum]
TraesCS7B01G291300	1.00201	1.32441e-14	Up	4.2242e-17	NA	GO:0016787//hydrolase activity	GO:0006629//lipid metabolic process	K01052//lysosomal acid lipase/cholesteryl ester hydrolase [EC:3.1.1.13]	gi|326532492|dbj|BAK05175.1|//predicted protein [Hordeum vulgare subsp. vulgare]
BGI_novel_G001969	1.19357	0.0499466	Up	0.00360419	NA	NA	NA	K04733//interleukin-1 receptor-associated kinase 4 [EC:2.7.11.1];K20547//basic endochitinase B [EC:3.2.1.14]	gi|195547011|dbj|BAG68286.1|//chitin-binding lectin precursor [Solanum lycopersicum var. cerasiforme]
TraesCS2D01G097800	-1.25222	4.80981e-09	Down	4.63302e-11	GO:0043231//intracellular membrane-bounded organelle;GO:0005618//cell wall;GO:0005576//extracellular region	GO:0004553//hydrolase activity, hydrolyzing O-glycosyl compounds	GO:0019566//arabinose metabolic process;GO:0000272//polysaccharide catabolic process	K01209//alpha-N-arabinofuranosidase [EC:3.2.1.55]	gi|475568794|gb|EMT15584.1|//Alpha-L-arabinofuranosidase 1 [Aegilops tauschii]
BGI_novel_G000620	-1.34503	0.00184055	Down	7.09186e-05	NA	NA	NA	NA	NA
TraesCS2B01G019200	1.14749	0.00110013	Up	3.93154e-05	NA	GO:0016746//transferase activity, transferring acyl groups	GO:0008152//metabolic process	K17212//bisdemethoxycurcumin synthase [EC:2.3.1.211]	gi|475537441|gb|EMT09075.1|//Chalcone synthase [Aegilops tauschii]
TraesCS2A01G056400	-1.66571	0.00339281	Down	0.000143995	NA	GO:0016757//transferase activity, transferring glycosyl groups	NA	K13691//pathogen-inducible salicylic acid glucosyltransferase [EC:2.4.1.-]	gi|326495802|dbj|BAJ85997.1|//predicted protein [Hordeum vulgare subsp. vulgare]
TraesCS3B01G562700	1.01979	7.32074e-08	Up	8.87144e-10	GO:0043231//intracellular membrane-bounded organelle;GO:0031225//anchored component of membrane	GO:0016798//hydrolase activity, acting on glycosyl bonds	GO:0044238//primary metabolic process	K15429//tRNA (guanine37-N1)-methyltransferase [EC:2.1.1.228];K19893//glucan endo-1,3-beta-glucosidase 5/6 [EC:3.2.1.39]	gi|669031615|emb|CDM86682.1|//unnamed protein product [Triticum aestivum]
TraesCS4B01G305500	-1.37534	0.00068945	Down	2.29729e-05	NA	NA	NA	K20478//golgin subfamily B member 1;K20285//Rab9 effector protein with kelch motifs	gi|357120492|ref|XP_003561961.1|//PREDICTED: uncharacterized protein LOC100844535 [Brachypodium distachyon]
TraesCS4A01G286900	-1.21093	1.93654e-20	Down	2.05295e-23	NA	NA	NA	K02184//formin 2	gi|398830|emb|CAA52753.1|//Phlp5 [Phleum pratense];gi|475590770|gb|EMT21572.1|//Major pollen allergen Lol p 5b [Aegilops tauschii];gi|475604840|gb|EMT25855.1|//putative Pollen allergen Phl p 5a [Aegilops tauschii]
TraesCS1D01G147800	1.5882	7.49474e-22	Up	6.16445e-25	GO:0043231//intracellular membrane-bounded organelle;GO:0031224//intrinsic component of membrane;GO:0043667//pollen wall	GO:0046914//transition metal ion binding;GO:0016830//carbon-carbon lyase activity	GO:0006081//cellular aldehyde metabolic process;GO:0003006//developmental process involved in reproduction;GO:0007275//multicellular organism development;GO:0009059//macromolecule biosynthetic process;GO:0006633//fatty acid biosynthetic process	K15404//aldehyde decarbonylase [EC:4.1.99.5]	gi|474204206|gb|EMS58604.1|//Protein WAX2 [Triticum urartu]
BGI_novel_G002356	1.02672	0.0296077	Up	0.00188191	NA	NA	NA	K21026//acetylajmaline esterase [EC:3.1.1.80]	gi|326512584|dbj|BAJ99647.1|//predicted protein [Hordeum vulgare subsp. vulgare]
TraesCS5D01G235700	-1.04828	0.0122697	Down	0.000652298	NA	NA	NA	NA	gi|475523827|gb|EMT06939.1|//hypothetical protein F775_01817 [Aegilops tauschii]
TraesCS3D01G337600	1.31297	0.0374785	Up	0.00251405	NA	GO:0003676//nucleic acid binding	NA	K13425//WRKY transcription factor 22	gi|475602538|gb|EMT25163.1|//Putative WRKY transcription factor 46 [Aegilops tauschii]
TraesCS1D01G080400	-1.25912	0.0489231	Down	0.00351067	NA	GO:0016209//antioxidant activity;GO:0043169//cation binding;GO:0046906//tetrapyrrole binding;GO:0003824//catalytic activity	GO:0006950//response to stress;GO:0044710//single-organism metabolic process	K00430//peroxidase [EC:1.11.1.7]	gi|475560922|gb|EMT13671.1|//Peroxidase 5 [Aegilops tauschii]
BGI_novel_G014854	-1.09622	0.000853933	Down	2.93588e-05	NA	NA	NA	NA	gi|669027489|emb|CDM80881.1|//unnamed protein product [Triticum aestivum]
TraesCS2A01G075300	-1.16373	0.0228122	Down	0.00136179	GO:0009536//plastid	GO:0046872//metal ion binding;GO:0016717//oxidoreductase activity, acting on paired donors, with oxidation of a pair of donors resulting in the reduction of molecular oxygen to two molecules of water	GO:0006631//fatty acid metabolic process	K03921//acyl-[acyl-carrier-protein] desaturase [EC:1.14.19.2 1.14.19.11 1.14.19.26]	gi|475572853|gb|EMT16604.1|//Acyl-(acyl-carrier-protein) desaturase, chloroplastic [Aegilops tauschii]
TraesCS7B01G170300	-1.22488	4.42127e-07	Down	6.46491e-09	GO:0016020//membrane;GO:0043231//intracellular membrane-bounded organelle;GO:0005634//nucleus;GO:0035838//growing cell tip;GO:0005737//cytoplasm	NA	GO:0007010//cytoskeleton organization;GO:0000904//cell morphogenesis involved in differentiation	K08360//cytochrome b-561 [EC:1.16.5.1];K00276//primary-amine oxidase [EC:1.4.3.21]	gi|326529899|dbj|BAK08229.1|//predicted protein [Hordeum vulgare subsp. vulgare]
TraesCS5B01G120700	-1.00545	0.00480916	Down	0.000215929	NA	NA	NA	K20241//WD repeat-containing protein 44	gi|326519809|dbj|BAK00277.1|//predicted protein [Hordeum vulgare subsp. vulgare]
TraesCS3A01G414300	-1.48953	4.02302e-06	Down	7.26498e-08	GO:0031224//intrinsic component of membrane	NA	NA	K14209//solute carrier family 36 (proton-coupled amino acid transporter);K15015//solute carrier family 32 (vesicular inhibitory amino acid transporter)	gi|474253928|gb|EMS60331.1|//hypothetical protein TRIUR3_15438 [Triticum urartu]
BGI_novel_G016006	-5.59889	2.23573e-31	Down	4.6994e-35	NA	NA	NA	K00558//DNA (cytosine-5)-methyltransferase 1 [EC:2.1.1.37]	gi|475570593|gb|EMT16064.1|//hypothetical protein F775_00566 [Aegilops tauschii]
TraesCS2A01G088400	-1.30707	0.000133648	Down	3.58604e-06	NA	GO:0016831//carboxy-lyase activity;GO:0046872//metal ion binding;GO:0019842//vitamin binding	GO:0050896//response to stimulus	K01568//pyruvate decarboxylase [EC:4.1.1.1]	gi|326521946|dbj|BAK04101.1|//predicted protein [Hordeum vulgare subsp. vulgare]
TraesCS5A01G347400	1.28049	9.00125e-05	Up	2.32307e-06	GO:0043231//intracellular membrane-bounded organelle;GO:0044444//cytoplasmic part	NA	NA	K06966//uncharacterized protein	gi|473980297|gb|EMS51519.1|//hypothetical protein TRIUR3_26011 [Triticum urartu]
TraesCS2D01G220500	-1.11233	2.98529e-19	Down	3.73769e-22	GO:0043231//intracellular membrane-bounded organelle;GO:0005694//chromosome;GO:0044446//intracellular organelle part	GO:0005488//binding	GO:0009987//cellular process	K11251//histone H2A	gi|115472631|ref|NP_001059914.1|//Os07g0545300 [Oryza sativa Japonica Group]
TraesCS3D01G270200	-1.27351	4.65778e-19	Down	6.00197e-22	GO:0016020//membrane;GO:0043231//intracellular membrane-bounded organelle	GO:0005088//Ras guanyl-nucleotide exchange factor activity	GO:0003006//developmental process involved in reproduction;GO:0022622//root system development;GO:0000904//cell morphogenesis involved in differentiation	K10418//dynein light chain LC8-type	gi|669029681|emb|CDM83965.1|//unnamed protein product [Triticum aestivum]
TraesCS6A01G134000	-1.13592	3.7152e-11	Down	2.36992e-13	GO:0031224//intrinsic component of membrane;GO:0043231//intracellular membrane-bounded organelle	GO:0005351//sugar:proton symporter activity	GO:0044763//single-organism cellular process;GO:0008643//carbohydrate transport;GO:0051707//response to other organism	K16055//trehalose 6-phosphate synthase/phosphatase [EC:2.4.1.15 3.1.3.12];K08150//MFS transporter, SP family, solute carrier family 2 (myo-inositol transporter), member 13;K08145//MFS transporter, SP family, solute carrier family 2 (facilitated glucose transporter), member 8	gi|357148511|ref|XP_003574793.1|//PREDICTED: sugar transport protein 1-like [Brachypodium distachyon]
TraesCS2D01G201200	-1.08323	0.00168032	Down	6.36212e-05	NA	NA	NA	K03386//peroxiredoxin (alkyl hydroperoxide reductase subunit C) [EC:1.11.1.15];K19525//vacuolar protein sorting-associated protein 13A/C;K13217//pre-mRNA-processing factor 39	gi|326497913|dbj|BAJ94819.1|//predicted protein [Hordeum vulgare subsp. vulgare]
TraesCS4A01G406000	-1.4088	1.58165e-05	Down	3.31876e-07	NA	NA	NA	K11498//centromeric protein E;K20478//golgin subfamily B member 1;K20285//Rab9 effector protein with kelch motifs	gi|357120492|ref|XP_003561961.1|//PREDICTED: uncharacterized protein LOC100844535 [Brachypodium distachyon]
TraesCS3A01G314000	-1.22389	0.0471809	Down	0.00335029	NA	NA	NA	K04733//interleukin-1 receptor-associated kinase 4 [EC:2.7.11.1];K03006//DNA-directed RNA polymerase II subunit RPB1 [EC:2.7.7.6]	gi|475620543|gb|EMT31144.1|//hypothetical protein F775_43701 [Aegilops tauschii]
TraesCS2D01G122200	-1.31031	6.96549e-09	Down	6.945e-11	NA	NA	NA	NA	gi|326500452|dbj|BAK06315.1|//predicted protein [Hordeum vulgare subsp. vulgare]
BGI_novel_G012841	1.4871	0.0457418	Up	0.00322678	NA	NA	NA	K14009//B-cell receptor-associated protein 31	gi|475534002|gb|EMT08492.1|//hypothetical protein F775_30099 [Aegilops tauschii]
TraesCS5B01G112900	-1.23475	2.12514e-11	Down	1.29736e-13	GO:0043231//intracellular membrane-bounded organelle;GO:0005634//nucleus;GO:0009536//plastid;GO:0005886//plasma membrane	GO:0046872//metal ion binding;GO:0005524//ATP binding;GO:0004672//protein kinase activity;GO:0004683//calmodulin-dependent protein kinase activity;GO:0005509//calcium ion binding;GO:0009931//calcium-dependent protein serine/threonine kinase activity;GO:0005516//calmodulin binding;GO:0032550//purine ribonucleoside binding	GO:0006464//cellular protein modification process;GO:0009738//abscisic acid-activated signaling pathway;GO:0018105//peptidyl-serine phosphorylation;GO:0035556//intracellular signal transduction;GO:0006796//phosphate-containing compound metabolic process;GO:0046777//protein autophosphorylation	K13412//calcium-dependent protein kinase [EC:2.7.11.1]	gi|357160414|ref|XP_003578757.1|//PREDICTED: calcium-dependent protein kinase 7-like [Brachypodium distachyon];gi|475606736|gb|EMT26492.1|//Calcium-dependent protein kinase 7 [Aegilops tauschii];gi|326491275|dbj|BAK05737.1|//predicted protein [Hordeum vulgare subsp. vulgare]
TraesCS2A01G037900	-1.27057	7.73165e-05	Down	1.95231e-06	NA	NA	NA	K06892//feruloyl-CoA ortho-hydroxylase [EC:1.14.11.-];K13229//2,4-dihydroxy-1,4-benzoxazin-3-one-glucoside dioxygenase [EC:1.14.20.2]	gi|326516944|dbj|BAJ96464.1|//predicted protein [Hordeum vulgare subsp. vulgare]
BGI_novel_G003565	3.431	4.12585e-09	Up	3.92141e-11	NA	NA	NA	K19719//collagen, type II, alpha;K02184//formin 2	gi|326519825|dbj|BAK00285.1|//predicted protein [Hordeum vulgare subsp. vulgare]
BGI_novel_G001811	1.27879	0.000392825	Up	1.20696e-05	NA	NA	NA	K16287//ubiquitin-like-specific protease 1C/D [EC:3.4.22.68];K00899//5-methylthioribose kinase [EC:2.7.1.100]	gi|212007823|gb|ACJ22508.1|//hypothetical protein [Triticum aestivum]
TraesCS3D01G228400	-1.45276	0.00784386	Down	0.000385448	GO:0016020//membrane	NA	GO:0044763//single-organism cellular process	K20716//mitogen-activated protein kinase kinase kinase 17/18	gi|475536127|gb|EMT08868.1|//Tellurite resistance protein tehA [Aegilops tauschii]
TraesCS2D01G118400	-1.07968	1.25554e-13	Down	5.02574e-16	GO:0031224//intrinsic component of membrane;GO:0043231//intracellular membrane-bounded organelle	GO:0046873//metal ion transmembrane transporter activity	GO:0034220//ion transmembrane transport;GO:0050896//response to stimulus;GO:0030001//metal ion transport	K03549//KUP system potassium uptake protein	gi|475520663|gb|EMT06515.1|//Potassium transporter 7 [Aegilops tauschii]
BGI_novel_G004740	-1.60408	1.80977e-15	Down	4.76334e-18	NA	NA	NA	NA	gi|551608596|ref|XP_005785556.1|//hypothetical protein EMIHUDRAFT_434042 [Emiliania huxleyi CCMP1516]
TraesCS1B01G314600	-1.14677	7.19716e-14	Down	2.74279e-16	GO:0043231//intracellular membrane-bounded organelle;GO:0009505//plant-type cell wall;GO:0009506//plasmodesma	GO:0016722//oxidoreductase activity, oxidizing metal ions;GO:0005507//copper ion binding;GO:0046914//transition metal ion binding;GO:0003824//catalytic activity	GO:0044710//single-organism metabolic process;GO:0055114//oxidation-reduction process	K00423//L-ascorbate oxidase [EC:1.10.3.3]	gi|514748828|ref|XP_004961713.1|//PREDICTED: L-ascorbate oxidase homolog [Setaria italica];gi|326499007|dbj|BAK05994.1|//predicted protein [Hordeum vulgare subsp. vulgare]
TraesCS2D01G047900	-1.768	8.24923e-05	Down	2.09732e-06	NA	NA	NA	NA	gi|641739965|gb|AIA67014.1|//defensin [Triticum aestivum]
TraesCS6B01G181800	-1.0563	1.80861e-06	Down	3.00823e-08	GO:0043231//intracellular membrane-bounded organelle;GO:0030117//membrane coat;GO:0030136//clathrin-coated vesicle;GO:0005739//mitochondrion	GO:0005515//protein binding;GO:0030276//clathrin binding;GO:0005545//1-phosphatidylinositol binding;GO:0035091//phosphatidylinositol binding	GO:0006901//vesicle coating;GO:0048268//clathrin coat assembly	K20043//clathrin coat assembly protein AP180;K20044//phosphatidylinositol-binding clathrin assembly protein	gi|960481849|ref|XP_014757116.1|//PREDICTED: putative clathrin assembly protein At5g57200 [Brachypodium distachyon];gi|475599551|gb|EMT24265.1|//Putative clathrin assembly protein [Aegilops tauschii]
TraesCS4A01G285500	-1.10839	8.53606e-05	Down	2.18273e-06	NA	NA	NA	NA	gi|475604840|gb|EMT25855.1|//putative Pollen allergen Phl p 5a [Aegilops tauschii]
TraesCS2D01G102000	-1.17759	6.44196e-17	Down	1.24221e-19	GO:0009532//plastid stroma;GO:0009526//plastid envelope	GO:0046914//transition metal ion binding;GO:0003824//catalytic activity	GO:0044710//single-organism metabolic process	K20784//arabinosyltransferase [EC:2.4.2.-];K00326//cytochrome-b5 reductase [EC:1.6.2.2];K02641//ferredoxin--NADP+ reductase [EC:1.18.1.2]	gi|326530368|dbj|BAJ97610.1|//predicted protein [Hordeum vulgare subsp. vulgare]
TraesCS6D01G313100	-1.0918	0.00219589	Down	8.72159e-05	GO:0009532//plastid stroma;GO:0005576//extracellular region	GO:0003824//catalytic activity;GO:0046906//tetrapyrrole binding;GO:0051540//metal cluster binding	GO:0010035//response to inorganic substance;GO:0044710//single-organism metabolic process	K00366//ferredoxin-nitrite reductase [EC:1.7.7.1]	gi|218963620|gb|ACL13515.1|//ferredoxin-nitrite reductase precursor [Triticum aestivum]
TraesCS2B01G311800	-1.24343	0.000154091	Down	4.20919e-06	NA	NA	NA	K13161//heterogeneous nuclear ribonucleoprotein R;K20642//Rho GTPase-activating protein 22/24/25	gi|475611630|gb|EMT28160.1|//hypothetical protein F775_09016 [Aegilops tauschii]
BGI_novel_G015286	1.11059	0.000383997	Up	1.1752e-05	NA	NA	NA	NA	gi|944078160|gb|KQK13512.1|//hypothetical protein BRADI_1g10635 [Brachypodium distachyon]
BGI_novel_G005244	1.70863	0.000817044	Up	2.78964e-05	NA	NA	NA	K17604//zinc finger SWIM domain-containing protein 3;K01669//deoxyribodipyrimidine photo-lyase [EC:4.1.99.3]	gi|473877647|gb|EMS47882.1|//Protein FAR1-RELATED SEQUENCE 5 [Triticum urartu]
TraesCS2D01G203500	-1.00679	1.15943e-05	Down	2.33641e-07	GO:0043231//intracellular membrane-bounded organelle	GO:0016301//kinase activity;GO:0032550//purine ribonucleoside binding	GO:0006796//phosphate-containing compound metabolic process;GO:0044272//sulfur compound biosynthetic process;GO:0007276//gamete generation	K00860//adenylylsulfate kinase [EC:2.7.1.25]	gi|326516296|dbj|BAJ92303.1|//predicted protein, partial [Hordeum vulgare subsp. vulgare];gi|326519242|dbj|BAJ96620.1|//predicted protein [Hordeum vulgare subsp. vulgare]
BGI_novel_G004010	-1.56202	0.0389766	Down	0.00263912	NA	NA	NA	NA	gi|474389595|gb|EMS65238.1|//Non-specific lipid-transfer protein 2 [Triticum urartu]
BGI_novel_G005096	-1.61286	0.0182039	Down	0.0010421	NA	NA	NA	NA	gi|474096963|gb|EMS55093.1|//hypothetical protein TRIUR3_25617 [Triticum urartu]
TraesCS2D01G059600	-1.88324	0.00376922	Down	0.000162253	NA	GO:0016491//oxidoreductase activity	NA	K04124//gibberellin 3-beta-dioxygenase [EC:1.14.11.15]	gi|475603268|gb|EMT25366.1|//Gibberellin 3-beta-dioxygenase 1 [Aegilops tauschii]
TraesCS4A01G287600	-1.29593	1.05502e-24	Down	5.68861e-28	NA	NA	NA	NA	gi|475604840|gb|EMT25855.1|//putative Pollen allergen Phl p 5a [Aegilops tauschii]
TraesCS2A01G344200	-1.08495	6.06163e-12	Down	3.34597e-14	GO:0043231//intracellular membrane-bounded organelle;GO:0030312//external encapsulating structure	GO:0052689//carboxylic ester hydrolase activity;GO:0030234//enzyme regulator activity	GO:0044092//negative regulation of molecular function;GO:0071555//cell wall organization	K01051//pectinesterase [EC:3.1.1.11]	gi|473912566|gb|EMS49616.1|//Putative pectinesterase/pectinesterase inhibitor 28 [Triticum urartu]
TraesCS6D01G397800	-1.25467	0.0012202	Down	4.41257e-05	NA	NA	NA	K03860//phosphatidylinositol glycan, class Q;K20887//xyloglucan glycosyltransferase 4 [EC:2.4.1.-]	gi|475486187|gb|EMT03220.1|//hypothetical protein F775_21582 [Aegilops tauschii]
TraesCS2D01G447300	-1.26255	0.00178014	Down	6.80514e-05	NA	NA	NA	NA	gi|326520553|dbj|BAK07535.1|//predicted protein [Hordeum vulgare subsp. vulgare]
TraesCS2A01G399100	-1.73183	0.00243054	Down	9.80906e-05	GO:0043231//intracellular membrane-bounded organelle	GO:0016614//oxidoreductase activity, acting on CH-OH group of donors;GO:0000166//nucleotide binding;GO:0050660//flavin adenine dinucleotide binding	GO:0055114//oxidation-reduction process;GO:0044281//small molecule metabolic process	K15403//fatty acid omega-hydroxy dehydrogenase [EC:1.1.-.-];K00108//choline dehydrogenase [EC:1.1.99.1]	gi|326527021|dbj|BAK04452.1|//predicted protein [Hordeum vulgare subsp. vulgare]
TraesCS2D01G161900	-1.12587	1.2653e-29	Down	3.35342e-33	GO:0032991//macromolecular complex;GO:0009532//plastid stroma;GO:0009526//plastid envelope;GO:0009534//chloroplast thylakoid	GO:0008187//poly-pyrimidine tract binding;GO:0036094//small molecule binding	GO:0006952//defense response;GO:0009725//response to hormone	K11294//nucleolin;K12587//exosome complex component MTR3	gi|326510421|dbj|BAJ87427.1|//predicted protein [Hordeum vulgare subsp. vulgare];gi|475525128|gb|EMT07115.1|//29 kDa ribonucleoprotein B, chloroplastic [Aegilops tauschii]
TraesCS2A01G072900	1.35798	0.044812	Up	0.00314317	NA	NA	NA	NA	gi|475493192|gb|EMT03697.1|//hypothetical protein F775_01291 [Aegilops tauschii]
TraesCS7A01G363000	1.22537	4.63369e-14	Up	1.69811e-16	GO:0043231//intracellular membrane-bounded organelle;GO:0030312//external encapsulating structure;GO:0005576//extracellular region	GO:0016758//transferase activity, transferring hexosyl groups;GO:0016798//hydrolase activity, acting on glycosyl bonds	GO:0044042//glucan metabolic process	K08235//xyloglucan:xyloglucosyl transferase [EC:2.4.1.207]	gi|326518556|dbj|BAJ88307.1|//predicted protein [Hordeum vulgare subsp. vulgare]
TraesCS7D01G448000	-1.1052	5.6991e-05	Down	1.39168e-06	NA	NA	NA	NA	gi|474404630|gb|EMS66382.1|//hypothetical protein TRIUR3_11085 [Triticum urartu]
TraesCS6D01G273300	-1.1764	0.00837479	Down	0.000416665	NA	GO:0016740//transferase activity	NA	K13065//shikimate O-hydroxycinnamoyltransferase [EC:2.3.1.133]	gi|475615784|gb|EMT29560.1|//Anthranilate N-benzoyltransferase protein 2 [Aegilops tauschii]
BGI_novel_G012569	3.08745	3.53648e-07	Up	5.06051e-09	NA	NA	NA	K02184//formin 2	gi|685289915|ref|XP_009135898.1|//PREDICTED: leucine-rich repeat extensin-like protein 4 [Brassica rapa]
TraesCS7A01G368400	-1.13133	0.00127762	Down	4.65526e-05	GO:0016020//membrane	GO:0005515//protein binding	GO:0015031//protein transport;GO:0000904//cell morphogenesis involved in differentiation	K08486//syntaxin 1B/2/3	gi|475616471|gb|EMT29769.1|//Syntaxin-124 [Aegilops tauschii]
TraesCS2D01G192300	-1.27285	0.000125764	Down	3.35487e-06	GO:0043231//intracellular membrane-bounded organelle	NA	NA	NA	gi|475601804|gb|EMT24941.1|//hypothetical protein F775_30294 [Aegilops tauschii]
TraesCS5B01G421200	1.02132	0.00656749	Up	0.000312763	NA	NA	NA	NA	gi|944077543|gb|KQK12895.1|//hypothetical protein BRADI_1g06692 [Brachypodium distachyon];gi|326524299|dbj|BAK00533.1|//predicted protein [Hordeum vulgare subsp. vulgare]
TraesCS1B01G047800	1.20838	0.00243573	Up	9.83669e-05	NA	NA	NA	K04733//interleukin-1 receptor-associated kinase 4 [EC:2.7.11.1];K12173//BRCA1-A complex subunit BRE;K15292//syntaxin-binding protein 1	gi|326492470|dbj|BAK02018.1|//predicted protein, partial [Hordeum vulgare subsp. vulgare];gi|212275037|ref|NP_001130985.1|//putative thaumatin domain family protein [Zea mays]
TraesCS3B01G482800	-1.3022	0.0239172	Down	0.00144087	NA	NA	NA	NA	gi|475420496|gb|EMT01060.1|//hypothetical protein F775_14961 [Aegilops tauschii]
TraesCS4A01G284900	-1.01361	0.000239214	Down	6.88858e-06	NA	NA	NA	K02184//formin 2	gi|475590770|gb|EMT21572.1|//Major pollen allergen Lol p 5b [Aegilops tauschii];gi|475604840|gb|EMT25855.1|//putative Pollen allergen Phl p 5a [Aegilops tauschii]
TraesCS2A01G254500	-1.30754	4.3832e-10	Down	3.48903e-12	NA	NA	NA	NA	gi|475548536|gb|EMT11098.1|//hypothetical protein F775_23558 [Aegilops tauschii]
TraesCS1A01G410100	-1.20464	0.011691	Down	0.000617449	GO:0043231//intracellular membrane-bounded organelle	GO:0046914//transition metal ion binding	NA	K04733//interleukin-1 receptor-associated kinase 4 [EC:2.7.11.1]	gi|474003207|gb|EMS52326.1|//Cucumber peeling cupredoxin [Triticum urartu]
BGI_novel_G016608	-1.55922	0.0495174	Down	0.0035678	NA	NA	NA	NA	gi|326524702|dbj|BAK04287.1|//predicted protein [Hordeum vulgare subsp. vulgare]
BGI_novel_G011737	-2.55818	3.76952e-15	Down	1.06793e-17	NA	NA	NA	NA	gi|669027043|emb|CDM80229.1|//unnamed protein product [Triticum aestivum]
TraesCS3B01G355700	-1.41591	2.23095e-22	Down	1.65147e-25	NA	GO:0004672//protein kinase activity;GO:0032550//purine ribonucleoside binding	GO:0006464//cellular protein modification process;GO:0006796//phosphate-containing compound metabolic process	K04733//interleukin-1 receptor-associated kinase 4 [EC:2.7.11.1];K13430//serine/threonine-protein kinase PBS1 [EC:2.7.11.1]	gi|473925853|gb|EMS49818.1|//Serine/threonine-protein kinase PBS1 [Triticum urartu]
TraesCS6D01G025400	-1.18507	2.95731e-16	Down	6.67557e-19	NA	NA	NA	NA	gi|475481060|gb|EMT02856.1|//hypothetical protein F775_29207 [Aegilops tauschii]
TraesCS2B01G500800	1.42192	6.95337e-11	Up	4.68972e-13	NA	GO:0005488//binding	GO:0010876//lipid localization;GO:0006950//response to stress;GO:0051234//establishment of localization	NA	gi|56713111|emb|CAH04986.1|//type 1 non-specific lipid transfer protein precursor [Triticum aestivum]
TraesCS6B01G424200	1.08163	5.54256e-05	Up	1.3494e-06	NA	NA	NA	NA	gi|474240767|gb|EMS59774.1|//hypothetical protein TRIUR3_02295 [Triticum urartu]
TraesCS2B01G551300	-1.17216	9.85999e-09	Down	1.00743e-10	GO:0031224//intrinsic component of membrane;GO:0012505//endomembrane system;GO:0016021//integral component of membrane	GO:0005451//monovalent cation:proton antiporter activity;GO:0015078//hydrogen ion transmembrane transporter activity	GO:0044763//single-organism cellular process;GO:1902600//hydrogen ion transmembrane transport;GO:0006885//regulation of pH;GO:0006811//ion transport	K13680//beta-mannan synthase [EC:2.4.1.32]	gi|474023150|gb|EMS52978.1|//Cation/H(+) antiporter 15 [Triticum urartu]
TraesCS4A01G263200	-1.08366	3.99634e-10	Down	3.17013e-12	NA	GO:0003824//catalytic activity	NA	K01054//acylglycerol lipase [EC:3.1.1.23]	gi|326507190|dbj|BAJ95672.1|//predicted protein [Hordeum vulgare subsp. vulgare]
TraesCS1D01G308300	-1.10071	2.29572e-08	Down	2.51975e-10	NA	NA	NA	K13418//somatic embryogenesis receptor kinase 1 [EC:2.7.10.1 2.7.11.1];K13416//brassinosteroid insensitive 1-associated receptor kinase 1 [EC:2.7.10.1 2.7.11.1]	gi|475599206|gb|EMT24178.1|//Somatic embryogenesis receptor kinase 1 [Aegilops tauschii]
BGI_novel_G015809	1.53442	0.0445739	Up	0.0031224	NA	NA	NA	NA	gi|721603787|ref|XP_010227123.1|//PREDICTED: uncharacterized protein LOC100832377 [Brachypodium distachyon]
TraesCS5A01G462200	-2.05477	5.75008e-06	Down	1.07201e-07	GO:0043231//intracellular membrane-bounded organelle	NA	NA	K04733//interleukin-1 receptor-associated kinase 4 [EC:2.7.11.1]	gi|326500324|dbj|BAK06251.1|//predicted protein [Hordeum vulgare subsp. vulgare]
BGI_novel_G000145	-1.20169	5.62943e-11	Down	3.72036e-13	NA	NA	NA	NA	gi|475627258|gb|EMT33609.1|//hypothetical protein F775_23175 [Aegilops tauschii]
TraesCS1D01G107700	-2.15933	0.00052694	Down	1.68308e-05	GO:0043231//intracellular membrane-bounded organelle	GO:0016798//hydrolase activity, acting on glycosyl bonds	GO:0005975//carbohydrate metabolic process	K01181//endo-1,4-beta-xylanase [EC:3.2.1.8]	gi|40363757|dbj|BAD06323.1|//putative 1,4-beta-xylanase [Triticum aestivum]
TraesCS5A01G063500	-1.40801	5.4166e-07	Down	8.07376e-09	NA	NA	NA	K10357//myosin V	gi|475570527|gb|EMT16044.1|//hypothetical protein F775_52174 [Aegilops tauschii]
BGI_novel_G004343	-1.35896	0.0234041	Down	0.00140503	GO:0009536//plastid	GO:0046872//metal ion binding;GO:0005524//ATP binding;GO:0004639//phosphoribosylaminoimidazolesuccinocarboxamide synthase activity;GO:0004638//phosphoribosylaminoimidazole carboxylase activity	GO:0046084//adenine biosynthetic process;GO:0006189//'de novo' IMP biosynthetic process	K11808//phosphoribosylaminoimidazole carboxylase [EC:4.1.1.21]	gi|475588929|gb|EMT21024.1|//putative Phosphoribosylaminoimidazole carboxylase, chloroplastic [Aegilops tauschii]
BGI_novel_G004174	-1.2821	5.4082e-07	Down	8.05629e-09	NA	NA	NA	K01191//alpha-mannosidase [EC:3.2.1.24]	gi|475589589|gb|EMT21207.1|//hypothetical protein F775_27317 [Aegilops tauschii]
TraesCS7B01G002100	-1.1203	0.00812862	Down	0.000401744	GO:0043231//intracellular membrane-bounded organelle	NA	NA	NA	gi|326491029|dbj|BAK05614.1|//predicted protein, partial [Hordeum vulgare subsp. vulgare]
TraesCS4B01G128100	-1.952	4.9977e-06	Down	9.18041e-08	GO:0043231//intracellular membrane-bounded organelle	NA	NA	NA	gi|326501388|dbj|BAK02483.1|//predicted protein [Hordeum vulgare subsp. vulgare]
TraesCS3D01G319800	-1.20186	1.13538e-15	Down	2.86641e-18	NA	GO:0004672//protein kinase activity;GO:0032550//purine ribonucleoside binding	GO:0006464//cellular protein modification process;GO:0006796//phosphate-containing compound metabolic process	K04733//interleukin-1 receptor-associated kinase 4 [EC:2.7.11.1];K13430//serine/threonine-protein kinase PBS1 [EC:2.7.11.1]	gi|475510869|gb|EMT05325.1|//Serine/threonine-protein kinase PBS1 [Aegilops tauschii]
TraesCS4B01G392800	-2.13153	4.0158e-06	Down	7.23518e-08	NA	NA	NA	NA	gi|474002286|gb|EMS52281.1|//Non-specific lipid-transfer protein 2G [Triticum urartu]
TraesCS7A01G555400	1.15675	4.6302e-05	Up	1.10019e-06	NA	NA	NA	K19613//leucine-rich repeat protein SHOC2;K15078//structure-specific endonuclease subunit SLX1 [EC:3.6.1.-]	gi|944081285|gb|KQK16637.1|//hypothetical protein BRADI_1g29669 [Brachypodium distachyon]
TraesCS5A01G503600	1.04037	3.28266e-20	Up	3.57e-23	GO:0031224//intrinsic component of membrane;GO:0016021//integral component of membrane	GO:0005506//iron ion binding;GO:0046914//transition metal ion binding;GO:0016491//oxidoreductase activity	GO:0006631//fatty acid metabolic process;GO:0006633//fatty acid biosynthetic process;GO:0055114//oxidation-reduction process;GO:0008610//lipid biosynthetic process	K14423//4,4-dimethyl-9beta,19-cyclopropylsterol-4alpha-methyl oxidase [EC:1.14.13.72]	gi|326510225|dbj|BAJ87329.1|//predicted protein [Hordeum vulgare subsp. vulgare]
TraesCS2D01G411200	-1.38	6.59943e-17	Down	1.28473e-19	NA	NA	GO:0000003//reproduction	K20628//expansin	gi|669027679|emb|CDM81207.1|//unnamed protein product [Triticum aestivum]
TraesCS5A01G164200	1.04567	9.45457e-09	Up	9.64276e-11	GO:0043231//intracellular membrane-bounded organelle	GO:0016787//hydrolase activity	GO:0044238//primary metabolic process	K21026//acetylajmaline esterase [EC:3.1.1.80];K01188//beta-glucosidase [EC:3.2.1.21];K00679//phospholipid:diacylglycerol acyltransferase [EC:2.3.1.158];K01206//alpha-L-fucosidase [EC:3.2.1.51];K10960//geranylgeranyl diphosphate/geranylgeranyl-bacteriochlorophyllide a reductase [EC:1.3.1.83 1.3.1.111]	gi|326525228|dbj|BAK07884.1|//predicted protein [Hordeum vulgare subsp. vulgare]
TraesCS2D01G033200	-2.14422	4.68351e-21	Down	4.45144e-24	GO:0016020//membrane;GO:0031981//nuclear lumen;GO:0030312//external encapsulating structure;GO:0005576//extracellular region;GO:0044444//cytoplasmic part	GO:0005515//protein binding;GO:0032550//purine ribonucleoside binding	GO:0044267//cellular protein metabolic process;GO:0051592//response to calcium ion;GO:0048827//phyllome development;GO:0009791//post-embryonic development;GO:0006970//response to osmotic stress;GO:0031647//regulation of protein stability;GO:0009408//response to heat	K04079//molecular chaperone HtpG	gi|294717808|gb|ADF31756.1|//heat shock protein 90 [Triticum aestivum]
TraesCS5B01G086200	-1.11143	0.00329047	Down	0.000138629	NA	NA	NA	K20888//xyloglucan galactosyltransferase MUR3 [EC:2.4.1.-]	gi|357115679|ref|XP_003559614.1|//PREDICTED: xyloglucan galactosyltransferase KATAMARI1 homolog [Brachypodium distachyon]
TraesCS2D01G101000	-1.39353	4.68654e-18	Down	7.06694e-21	NA	NA	NA	NA	gi|66277464|gb|AAY44603.1|//stress responsive protein [Triticum aestivum]
BGI_novel_G014648	-1.02815	0.00606971	Down	0.000284897	GO:0009705//plant-type vacuole membrane	GO:0015140//malate transmembrane transporter activity	GO:0015743//malate transport	K03695//ATP-dependent Clp protease ATP-binding subunit ClpB	gi|475612363|gb|EMT28381.1|//hypothetical protein F775_15623 [Aegilops tauschii]
TraesCS2B01G066800	-1.88343	6.39191e-09	Down	6.32053e-11	NA	GO:0016616//oxidoreductase activity, acting on the CH-OH group of donors, NAD or NADP as acceptor;GO:0000166//nucleotide binding	GO:0044710//single-organism metabolic process	NA	gi|475580014|gb|EMT18490.1|//Reticuline oxidase-like protein [Aegilops tauschii]
TraesCS6B01G418600	-1.27249	1.6378e-09	Down	1.44463e-11	GO:0031224//intrinsic component of membrane	NA	GO:0009267//cellular response to starvation;GO:0015698//inorganic anion transport	K14514//ethylene-insensitive protein 3	gi|326512252|dbj|BAJ96107.1|//predicted protein [Hordeum vulgare subsp. vulgare]
TraesCS6D01G062200	-1.10327	7.00656e-09	Down	6.99234e-11	GO:0031224//intrinsic component of membrane;GO:0016021//integral component of membrane	GO:0022820//potassium ion symporter activity;GO:0015079//potassium ion transmembrane transporter activity	GO:0034220//ion transmembrane transport;GO:0071805//potassium ion transmembrane transport;GO:0030001//metal ion transport	K03549//KUP system potassium uptake protein	gi|242061774|ref|XP_002452176.1|//hypothetical protein SORBIDRAFT_04g021210 [Sorghum bicolor];gi|326491249|dbj|BAK05724.1|//predicted protein [Hordeum vulgare subsp. vulgare];gi|326522360|dbj|BAK07642.1|//predicted protein [Hordeum vulgare subsp. vulgare]
BGI_novel_G017123	-1.92478	0.00312381	Down	0.000130665	NA	NA	NA	NA	gi|297722201|ref|NP_001173464.1|//Os03g0398400 [Oryza sativa Japonica Group]
BGI_novel_G011797	2.24431	1.28693e-06	Up	2.06643e-08	NA	NA	NA	NA	gi|551563490|ref|XP_005768418.1|//hypothetical protein EMIHUDRAFT_436633 [Emiliania huxleyi CCMP1516]
TraesCS2B01G554600	-1.29375	0.000155574	Down	4.2554e-06	NA	NA	NA	NA	gi|326527035|dbj|BAK04459.1|//predicted protein [Hordeum vulgare subsp. vulgare]
TraesCS7A01G200200	-1.61377	8.85108e-07	Down	1.37836e-08	NA	NA	NA	K05391//cyclic nucleotide gated channel, other eukaryote;K04908//potassium voltage-gated channel Eag-related subfamily H member 5;K08867//WNK lysine deficient protein kinase [EC:2.7.11.1]	gi|473889017|gb|EMS48430.1|//Potassium channel SKOR [Triticum urartu]
BGI_novel_G004277	-1.02039	1.29594e-05	Down	2.64822e-07	NA	NA	NA	K14325//RNA-binding protein with serine-rich domain 1;K13171//serine/arginine repetitive matrix protein 1	gi|474256812|gb|EMS60409.1|//hypothetical protein TRIUR3_09605 [Triticum urartu]
TraesCS4D01G192700	-1.46044	0.00884642	Down	0.0004449	GO:0043231//intracellular membrane-bounded organelle	NA	NA	K08059//interferon, gamma-inducible protein 30	gi|475566547|gb|EMT15047.1|//hypothetical protein F775_26223 [Aegilops tauschii]
BGI_novel_G002483	1.21718	0.049406	Up	0.00355661	NA	NA	NA	K02184//formin 2	gi|302828408|ref|XP_002945771.1|//pathogenesis-related protein 1-like protein [Volvox carteri f. nagariensis]
TraesCS3D01G178400	-1.01916	1.71591e-12	Down	8.73467e-15	GO:0043231//intracellular membrane-bounded organelle	GO:0052689//carboxylic ester hydrolase activity;GO:0030234//enzyme regulator activity	GO:0044092//negative regulation of molecular function	NA	gi|475575887|gb|EMT17384.1|//hypothetical protein F775_27716 [Aegilops tauschii]
BGI_novel_G000414	3.03621	6.21258e-07	Up	9.38513e-09	NA	NA	NA	NA	gi|474214041|gb|EMS59001.1|//hypothetical protein TRIUR3_21105 [Triticum urartu]
BGI_novel_G014148	-1.31091	0.00169722	Down	6.44163e-05	NA	NA	NA	K02184//formin 2	gi|60678627|gb|AAX33674.1|//plus agglutinin [Chlamydomonas incerta]
BGI_novel_G014130	-1.4403	5.21257e-19	Down	6.81214e-22	NA	NA	NA	K20547//basic endochitinase B [EC:3.2.1.14];K14306//nuclear pore complex protein Nup62	gi|676385245|ref|XP_009035901.1|//hypothetical protein AURANDRAFT_71291, partial [Aureococcus anophagefferens]
TraesCS7B01G301600	-1.45603	7.38067e-07	Down	1.12711e-08	NA	NA	NA	K16297//serine carboxypeptidase-like clade II [EC:3.4.16.-]	gi|326531130|dbj|BAK04916.1|//predicted protein [Hordeum vulgare subsp. vulgare]
TraesCS4D01G189100	-1.42313	1.74489e-14	Down	5.69286e-17	GO:0043231//intracellular membrane-bounded organelle;GO:0030312//external encapsulating structure	GO:0052689//carboxylic ester hydrolase activity;GO:0030234//enzyme regulator activity	GO:0044092//negative regulation of molecular function;GO:0071555//cell wall organization	K01051//pectinesterase [EC:3.1.1.11]	gi|475321250|gb|EMT00224.1|//Putative pectinesterase/pectinesterase inhibitor 21 [Aegilops tauschii]
TraesCS4A01G004000	-1.17988	1.16008e-05	Down	2.33878e-07	GO:0043231//intracellular membrane-bounded organelle	NA	NA	K04733//interleukin-1 receptor-associated kinase 4 [EC:2.7.11.1]	gi|326527425|dbj|BAK07987.1|//predicted protein [Hordeum vulgare subsp. vulgare]
TraesCS2D01G075200	-1.22106	0.012657	Down	0.000677371	GO:0016020//membrane;GO:0044424//intracellular part	GO:0004457//lactate dehydrogenase activity;GO:0036094//small molecule binding	GO:0006007//glucose catabolic process;GO:0006970//response to osmotic stress;GO:0009725//response to hormone;GO:0044710//single-organism metabolic process	K00016//L-lactate dehydrogenase [EC:1.1.1.27]	gi|326515842|dbj|BAK07167.1|//predicted protein [Hordeum vulgare subsp. vulgare]
TraesCS4A01G063600	-1.07612	2.02202e-14	Down	6.70632e-17	NA	NA	NA	NA	gi|326509113|dbj|BAJ86949.1|//predicted protein [Hordeum vulgare subsp. vulgare]
BGI_novel_G008234	-1.26568	0.000326151	Down	9.77361e-06	NA	NA	NA	K02184//formin 2	gi|475590770|gb|EMT21572.1|//Major pollen allergen Lol p 5b [Aegilops tauschii]
TraesCS4D01G024700	-1.34859	5.86708e-18	Down	9.22244e-21	NA	NA	NA	NA	gi|475604840|gb|EMT25855.1|//putative Pollen allergen Phl p 5a [Aegilops tauschii]
TraesCS6A01G021600	-1.18012	7.35859e-17	Down	1.47277e-19	NA	NA	NA	K20473//neuroblastoma-amplified sequence;K08955//ATP-dependent metalloprotease [EC:3.4.24.-];K14439//SWI/SNF-related matrix-associated actin-dependent regulator of chromatin subfamily A containing DEAD/H box 1 [EC:3.6.4.12]	gi|475481060|gb|EMT02856.1|//hypothetical protein F775_29207 [Aegilops tauschii]
BGI_novel_G000787	1.06507	0.0402407	Up	0.00274678	NA	NA	NA	NA	gi|475625002|gb|EMT32817.1|//hypothetical protein F775_24043 [Aegilops tauschii]
TraesCS3B01G531300	-1.22115	0.000836805	Down	2.86858e-05	GO:0043231//intracellular membrane-bounded organelle	GO:0016798//hydrolase activity, acting on glycosyl bonds	GO:0044238//primary metabolic process	K15920//beta-D-xylosidase 4 [EC:3.2.1.37]	gi|475544205|gb|EMT10284.1|//hypothetical protein F775_52126 [Aegilops tauschii]
TraesCS3B01G259100	-1.36038	1.06436e-11	Down	6.17669e-14	GO:0016021//integral component of membrane	GO:0004674//protein serine/threonine kinase activity;GO:0005524//ATP binding;GO:0004672//protein kinase activity;GO:0032550//purine ribonucleoside binding	GO:0006464//cellular protein modification process;GO:0006468//protein phosphorylation	K04733//interleukin-1 receptor-associated kinase 4 [EC:2.7.11.1]	gi|669029325|emb|CDM83494.1|//unnamed protein product [Triticum aestivum];gi|992272904|gb|KXG32962.1|//hypothetical protein SORBI_003G233800 [Sorghum bicolor]
TraesCS6A01G411900	-1.19784	0.0194748	Down	0.00112661	NA	NA	NA	K04733//interleukin-1 receptor-associated kinase 4 [EC:2.7.11.1]	gi|474451416|gb|EMS68901.1|//Wall-associated receptor kinase 5 [Triticum urartu]
TraesCS7B01G014900	-1.24563	0.00384498	Down	0.000166207	NA	NA	NA	NA	gi|326502068|dbj|BAK06526.1|//predicted protein [Hordeum vulgare subsp. vulgare]
TraesCS6A01G329900	-1.42375	0.00430491	Down	0.000189551	NA	NA	NA	K00801//farnesyl-diphosphate farnesyltransferase [EC:2.5.1.21]	gi|475504128|gb|EMT04611.1|//Auxin-induced protein 5NG4 [Aegilops tauschii]
TraesCS7B01G329900	-1.09222	0.03229	Down	0.00209341	GO:0043231//intracellular membrane-bounded organelle	GO:0016787//hydrolase activity	GO:0044238//primary metabolic process	K21026//acetylajmaline esterase [EC:3.1.1.80]	gi|475599082|gb|EMT24134.1|//GDSL esterase/lipase [Aegilops tauschii];gi|326497675|dbj|BAK05927.1|//predicted protein [Hordeum vulgare subsp. vulgare]
TraesCS2B01G288800	-1.05832	8.63821e-18	Down	1.4131e-20	NA	NA	NA	K03006//DNA-directed RNA polymerase II subunit RPB1 [EC:2.7.7.6]	gi|473887362|gb|EMS48245.1|//hypothetical protein TRIUR3_19623 [Triticum urartu]
TraesCS1B01G243200	-1.14194	0.00660211	Down	0.000314714	NA	NA	NA	K09286//EREBP-like factor	gi|336396984|gb|AEI54692.1|//AP2/EREBP-like protein [Hordeum vulgare subsp. vulgare]
BGI_novel_G003752	1.34269	0.0093224	Up	0.00047412	NA	NA	NA	K19719//collagen, type II, alpha	NA
TraesCS2D01G105600	-1.61183	1.06044e-05	Down	2.11173e-07	NA	NA	NA	NA	gi|573953386|ref|XP_006658964.1|//PREDICTED: uncharacterized protein LOC102708169 [Oryza brachyantha]
TraesCS7D01G237600	1.08425	4.34941e-20	Up	4.76987e-23	GO:0043231//intracellular membrane-bounded organelle;GO:0043667//pollen wall	NA	GO:0048229//gametophyte development	K06699//proteasome activator subunit 4	gi|75136949|sp|Q70KG3.1|RAF1B_WHEAT//RecName: Full=Protein RAFTIN 1B; Short=TaRAFTIN1b; AltName: Full=BURP domain-containing protein 1B; Flags: Precursor
TraesCS6D01G163200	-1.18653	4.00825e-16	Down	9.4142e-19	NA	GO:0008081//phosphoric diester hydrolase activity;GO:0008889//glycerophosphodiester phosphodiesterase activity	GO:0019400//alditol metabolic process;GO:0006629//lipid metabolic process	K01126//glycerophosphoryl diester phosphodiesterase [EC:3.1.4.46]	gi|475493954|gb|EMT03737.1|//Putative glycerophosphoryl diester phosphodiesterase 2 [Aegilops tauschii]
TraesCS2D01G233500	-1.25494	3.23797e-09	Down	3.00354e-11	GO:0043231//intracellular membrane-bounded organelle	GO:0046872//metal ion binding	GO:0044260//cellular macromolecule metabolic process;GO:0044238//primary metabolic process	K01931//protein neuralized [EC:2.3.2.27]	gi|944080764|gb|KQK16116.1|//hypothetical protein BRADI_1g26857, partial [Brachypodium distachyon]
TraesCS7D01G088200	-1.62165	0.00011094	Down	2.91744e-06	NA	NA	NA	NA	gi|475615742|gb|EMT29548.1|//hypothetical protein F775_15200 [Aegilops tauschii]
TraesCS1B01G165300	-1.3589	4.99312e-09	Down	4.83241e-11	NA	NA	NA	NA	gi|326524902|dbj|BAK04387.1|//predicted protein [Hordeum vulgare subsp. vulgare]
TraesCS2D01G033300	-1.01255	2.5847e-05	Down	5.71165e-07	NA	NA	NA	NA	gi|326518066|dbj|BAK07285.1|//predicted protein [Hordeum vulgare subsp. vulgare];gi|326515354|dbj|BAK03590.1|//predicted protein [Hordeum vulgare subsp. vulgare]
BGI_novel_G006723	1.18788	0.0377348	Up	0.00253469	GO:0016021//integral component of membrane	NA	NA	K11323//histone arginine demethylase JMJD6 [EC:1.14.11.-]	gi|326524309|dbj|BAK00538.1|//predicted protein, partial [Hordeum vulgare subsp. vulgare]
TraesCS2A01G501900	-1.31785	9.82244e-07	Down	1.54432e-08	NA	GO:0004659//prenyltransferase activity	GO:0006720//isoprenoid metabolic process	K00787//farnesyl diphosphate synthase [EC:2.5.1.1 2.5.1.10]	gi|326490349|dbj|BAJ84838.1|//predicted protein [Hordeum vulgare subsp. vulgare]
TraesCS3A01G442800	-1.31802	0.0387616	Down	0.0026196	NA	NA	NA	NA	gi|641739959|gb|AIA67011.1|//defensin [Triticum aestivum]
TraesCS5A01G002800	-1.03608	0.00379274	Down	0.000163568	GO:0031224//intrinsic component of membrane	GO:0015078//hydrogen ion transmembrane transporter activity	GO:0044763//single-organism cellular process;GO:0006811//ion transport	NA	gi|326502038|dbj|BAK06511.1|//predicted protein [Hordeum vulgare subsp. vulgare]
TraesCS5A01G369300	1.11278	0.00265116	Up	0.00010806	NA	NA	NA	NA	NA
TraesCS5D01G251100	-1.53307	0.0108277	Down	0.000564588	GO:0043231//intracellular membrane-bounded organelle	GO:0004180//carboxypeptidase activity	NA	K16297//serine carboxypeptidase-like clade II [EC:3.4.16.-]	gi|475504100|gb|EMT04609.1|//Serine carboxypeptidase-like 40 [Aegilops tauschii]
TraesCS5A01G018100	-2.18252	0.000307087	Down	9.1406e-06	NA	NA	NA	K04733//interleukin-1 receptor-associated kinase 4 [EC:2.7.11.1]	gi|326533606|dbj|BAK05334.1|//predicted protein [Hordeum vulgare subsp. vulgare]
TraesCS6D01G276700	-1.16675	3.33577e-08	Down	3.80762e-10	GO:0043231//intracellular membrane-bounded organelle	GO:0046872//metal ion binding	NA	K17991//peroxygenase [EC:1.11.2.3]	gi|475565538|gb|EMT14817.1|//hypothetical protein F775_30519 [Aegilops tauschii]
BGI_novel_G002137	-1.33028	2.7564e-21	Down	2.44349e-24	NA	NA	NA	K14709//solute carrier family 39 (zinc transporter), member 1/2/3;K13172//serine/arginine repetitive matrix protein 2	gi|41400384|gb|AAS07044.1|//plus agglutinin [Chlamydomonas reinhardtii]
TraesCS4B01G090200	-1.68317	0.0271819	Down	0.00168747	GO:0043231//intracellular membrane-bounded organelle	NA	NA	NA	gi|475498473|gb|EMT04087.1|//hypothetical protein F775_29424 [Aegilops tauschii]
TraesCS2D01G187300	-1.33437	2.89815e-24	Down	1.66861e-27	NA	NA	NA	NA	NA
TraesCS2B01G579900	-1.55935	0.00163479	Down	6.15985e-05	NA	GO:0016740//transferase activity	NA	K06129//lysophospholipase III [EC:3.1.1.5]	gi|475602724|gb|EMT25209.1|//Group XV phospholipase A2 [Aegilops tauschii]
TraesCS3B01G455800	-1.20873	0.000103561	Down	2.70587e-06	GO:0016020//membrane;GO:0043231//intracellular membrane-bounded organelle	GO:0008233//peptidase activity	NA	K09597//signal peptide peptidase-like 2B [EC:3.4.23.-]	gi|669030909|emb|CDM85611.1|//unnamed protein product [Triticum aestivum]
TraesCS1A01G231200	-1.16726	0.000386533	Down	1.18445e-05	NA	NA	NA	K09286//EREBP-like factor	gi|336396984|gb|AEI54692.1|//AP2/EREBP-like protein [Hordeum vulgare subsp. vulgare]
TraesCS1B01G038900	1.13024	3.47049e-05	Up	7.95769e-07	NA	NA	NA	K16290//xylem cysteine proteinase [EC:3.4.22.-];K01365//cathepsin L [EC:3.4.22.15]	gi|475616949|gb|EMT29939.1|//Xylem cysteine proteinase 1 [Aegilops tauschii]
BGI_novel_G004218	-1.78893	0.00200633	Down	7.83301e-05	NA	NA	NA	NA	gi|551616318|ref|XP_005789004.1|//hypothetical protein EMIHUDRAFT_122496, partial [Emiliania huxleyi CCMP1516]
TraesCS2D01G190500	-1.07756	0.000557373	Down	1.79427e-05	NA	NA	NA	K08819//cyclin-dependent kinase 12/13 [EC:2.7.11.22 2.7.11.23];K13424//WRKY transcription factor 33	gi|189172013|gb|ACD80362.1|//WRKY19 transcription factor [Triticum aestivum]
TraesCS5A01G268300	1.20784	0.00119528	Up	4.31482e-05	NA	GO:0048037//cofactor binding;GO:0036094//small molecule binding	GO:0008152//metabolic process	K09753//cinnamoyl-CoA reductase [EC:1.2.1.44]	gi|474224991|gb|EMS59438.1|//Bifunctional dihydroflavonol 4-reductase/flavanone 4-reductase [Triticum urartu]
TraesCS5A01G437700	-1.12447	0.000762488	Down	2.57131e-05	GO:0016020//membrane	NA	NA	K06890//uncharacterized protein	gi|475477061|gb|EMT02672.1|//hypothetical protein F775_19037 [Aegilops tauschii]
TraesCS2D01G268200	-1.13258	0.000452583	Down	1.41828e-05	GO:0043231//intracellular membrane-bounded organelle	NA	NA	K19519//transforming growth factor-beta-induced protein	gi|475562037|gb|EMT13908.1|//hypothetical protein F775_11763 [Aegilops tauschii]
TraesCS2D01G231100	-1.09635	6.32757e-19	Down	8.38494e-22	GO:0009532//plastid stroma	GO:0043169//cation binding;GO:0016671//oxidoreductase activity, acting on a sulfur group of donors, disulfide as acceptor;GO:0051536//iron-sulfur cluster binding	GO:0019725//cellular homeostasis;GO:0000097//sulfur amino acid biosynthetic process;GO:0050896//response to stimulus	K05907//adenylyl-sulfate reductase (glutathione) [EC:1.8.4.9]	gi|478346659|gb|AGI97000.1|//APS reductase [Triticum turgidum subsp. durum]
TraesCS1B01G393900	-1.33314	1.52326e-07	Down	1.97121e-09	NA	NA	NA	K08770//ubiquitin C;K11797//PH-interacting protein	gi|474365672|gb|EMS63493.1|//hypothetical protein TRIUR3_03744 [Triticum urartu]
TraesCS5B01G373500	-1.45703	0.000288226	Down	8.49491e-06	NA	NA	NA	NA	gi|960454378|ref|XP_014751977.1|//PREDICTED: uncharacterized protein LOC100823316 [Brachypodium distachyon]
TraesCS2A01G573300	1.43367	1.42102e-05	Up	2.94276e-07	GO:0043231//intracellular membrane-bounded organelle	GO:0016209//antioxidant activity;GO:0043169//cation binding;GO:0003824//catalytic activity;GO:0046906//tetrapyrrole binding	GO:0006950//response to stress;GO:0044710//single-organism metabolic process	K00430//peroxidase [EC:1.11.1.7]	gi|474352893|gb|EMS63038.1|//Peroxidase 12 [Triticum urartu]
TraesCS2D01G210000	-1.0215	1.681e-16	Down	3.61021e-19	GO:0009521//photosystem;GO:0031224//intrinsic component of membrane;GO:0009532//plastid stroma;GO:0009527//plastid outer membrane;GO:0009534//chloroplast thylakoid;GO:0019866//organelle inner membrane	NA	GO:0006612//protein targeting to membrane;GO:0009756//carbohydrate mediated signaling;GO:0009668//plastid membrane organization;GO:0044743//intracellular protein transmembrane import;GO:0044237//cellular metabolic process;GO:0007166//cell surface receptor signaling pathway	NA	gi|475591101|gb|EMT21650.1|//hypothetical protein F775_29610 [Aegilops tauschii]
TraesCS6D01G103500	-1.21274	1.32142e-06	Down	2.13026e-08	GO:0043231//intracellular membrane-bounded organelle	NA	NA	NA	gi|475618997|gb|EMT30625.1|//hypothetical protein F775_08816 [Aegilops tauschii]
TraesCS5B01G553100	1.38367	2.29544e-05	Up	5.02421e-07	GO:0043231//intracellular membrane-bounded organelle	GO:0046914//transition metal ion binding	NA	K03006//DNA-directed RNA polymerase II subunit RPB1 [EC:2.7.7.6];K04733//interleukin-1 receptor-associated kinase 4 [EC:2.7.11.1]	gi|475617002|gb|EMT29953.1|//Chemocyanin [Aegilops tauschii]
BGI_novel_G014049	2.05351	0.0029161	Up	0.000120671	NA	NA	NA	K04733//interleukin-1 receptor-associated kinase 4 [EC:2.7.11.1];K14638//solute carrier family 15 (peptide/histidine transporter), member 3/4	gi|567918316|ref|XP_006451164.1|//hypothetical protein CICLE_v10007670mg [Citrus clementina]
TraesCSU01G248100	-1.47284	2.24323e-19	Down	2.7471e-22	NA	NA	NA	NA	gi|474376661|gb|EMS64209.1|//hypothetical protein TRIUR3_26883 [Triticum urartu]
BGI_novel_G009706	1.51675	2.49508e-05	Up	5.49994e-07	NA	GO:0046872//metal ion binding;GO:0017150//tRNA dihydrouridine synthase activity;GO:0050660//flavin adenine dinucleotide binding	GO:0002943//tRNA dihydrouridine synthesis;GO:0055114//oxidation-reduction process	K05544//tRNA-dihydrouridine synthase 3 [EC:1.3.1.89]	gi|413917959|gb|AFW57891.1|//hypothetical protein ZEAMMB73_676116 [Zea mays]
TraesCS2B01G178400	-1.38537	3.56655e-08	Down	4.09386e-10	NA	GO:0003824//catalytic activity	NA	K07025//putative hydrolase of the HAD superfamily;K18551//pyrimidine and pyridine-specific 5'-nucleotidase [EC:3.1.3.-]	gi|326487460|dbj|BAJ89714.1|//predicted protein [Hordeum vulgare subsp. vulgare]
TraesCS2A01G393400	-1.06788	6.97439e-14	Down	2.65152e-16	NA	NA	NA	K04733//interleukin-1 receptor-associated kinase 4 [EC:2.7.11.1]	gi|326513336|dbj|BAK06908.1|//predicted protein [Hordeum vulgare subsp. vulgare]
TraesCS1D01G452800	-1.30909	7.09608e-13	Down	3.26198e-15	NA	NA	NA	K00924;K02882//large subunit ribosomal protein L18Ae	gi|475527339|gb|EMT07443.1|//Aspartic proteinase nepenthesin-2 [Aegilops tauschii]
TraesCS2D01G098900	-2.40474	0.000235282	Down	6.75385e-06	NA	GO:0070011//peptidase activity, acting on L-amino acid peptides	GO:0008152//metabolic process	K08653//membrane-bound transcription factor site-1 protease [EC:3.4.21.112]	gi|473799283|gb|EMS46561.1|//Subtilisin-like protease [Triticum urartu]
TraesCS3B01G593800	1.12302	1.61215e-10	Up	1.17538e-12	NA	GO:0046914//transition metal ion binding	NA	NA	gi|326520317|dbj|BAK07417.1|//predicted protein [Hordeum vulgare subsp. vulgare]
TraesCS5D01G477100	-2.02903	0.000139586	Down	3.76578e-06	GO:0043231//intracellular membrane-bounded organelle;GO:0005576//extracellular region	GO:0046872//metal ion binding;GO:0016160//amylase activity	GO:0005982//starch metabolic process;GO:0009725//response to hormone;GO:0005985//sucrose metabolic process;GO:0046903//secretion	K01176//alpha-amylase [EC:3.2.1.1]	gi|475563141|gb|EMT14206.1|//Alpha-amylase AMY3 [Aegilops tauschii]
TraesCS2D01G117400	-1.09701	5.08372e-20	Down	5.80747e-23	NA	NA	NA	NA	NA
BGI_novel_G016559	1.08594	0.017412	Up	0.000989452	GO:0005739//mitochondrion	GO:0005488//binding	NA	K03006//DNA-directed RNA polymerase II subunit RPB1 [EC:2.7.7.6];K14007//protein transport protein SEC24;K20093//DNA excision repair protein ERCC-6-like [EC:3.6.4.12];K03549//KUP system potassium uptake protein	gi|116309068|emb|CAH66177.1|//OSIGBa0130O15.1 [Oryza sativa Indica Group]
TraesCS2D01G236300	-1.01497	0.0252179	Down	0.00153812	GO:0042579//microbody	GO:0015038//glutathione disulfide oxidoreductase activity;GO:0016651//oxidoreductase activity, acting on NAD(P)H;GO:0000166//nucleotide binding	GO:0006790//sulfur compound metabolic process;GO:0019725//cellular homeostasis;GO:0006091//generation of precursor metabolites and energy;GO:0044710//single-organism metabolic process	K00383//glutathione reductase (NADPH) [EC:1.8.1.7]	gi|34334010|gb|AAQ64632.1|//cytosolic glutathione reductase [Triticum monococcum]
TraesCS3D01G266000	-1.24784	0.00386834	Down	0.000167429	GO:0043231//intracellular membrane-bounded organelle;GO:0000785//chromatin	GO:0046983//protein dimerization activity;GO:0003676//nucleic acid binding	GO:0034728//nucleosome organization	K11253//histone H3	gi|950928435|ref|XP_014497706.1|//PREDICTED: histone H3-like centromeric protein CSE4 [Vigna radiata var. radiata]
TraesCS2B01G156800	1.81183	1.49771e-05	Up	3.12621e-07	GO:0009532//plastid stroma;GO:0009526//plastid envelope	GO:0004312//fatty acid synthase activity	GO:0007275//multicellular organism development;GO:0006631//fatty acid metabolic process;GO:0009658//chloroplast organization	K09458//3-oxoacyl-[acyl-carrier-protein] synthase II [EC:2.3.1.179]	gi|326520051|dbj|BAK03950.1|//predicted protein [Hordeum vulgare subsp. vulgare]
BGI_novel_G017356	-2.2114	0.000798764	Down	2.71773e-05	NA	NA	NA	K01303//acylaminoacyl-peptidase [EC:3.4.19.1];K00430//peroxidase [EC:1.11.1.7];K01191//alpha-mannosidase [EC:3.2.1.24];K08247//methionine S-methyltransferase [EC:2.1.1.12]	gi|115472317|ref|NP_001059757.1|//Os07g0510800 [Oryza sativa Japonica Group]
TraesCS2D01G113100	-1.70768	0.000675177	Down	2.24541e-05	NA	NA	NA	NA	gi|326487898|dbj|BAJ89788.1|//predicted protein [Hordeum vulgare subsp. vulgare]
TraesCS6B01G149500	-1.09736	4.33327e-13	Down	1.92067e-15	NA	NA	NA	NA	gi|475587242|gb|EMT20504.1|//hypothetical protein F775_11387 [Aegilops tauschii]
TraesCS4D01G260900	-1.1078	1.60091e-10	Down	1.1646e-12	NA	NA	NA	NA	gi|475621233|gb|EMT31404.1|//hypothetical protein F775_42786 [Aegilops tauschii]
TraesCS5A01G075200	-1.24948	0.0289873	Down	0.00182763	NA	GO:0016772//transferase activity, transferring phosphorus-containing groups	NA	K08819//cyclin-dependent kinase 12/13 [EC:2.7.11.22 2.7.11.23]	gi|326524217|dbj|BAJ97119.1|//predicted protein [Hordeum vulgare subsp. vulgare]
BGI_novel_G005740	-1.35059	0.0137094	Down	0.000742986	NA	NA	NA	K17604//zinc finger SWIM domain-containing protein 3	gi|514769525|ref|XP_004966768.1|//PREDICTED: protein FAR1-RELATED SEQUENCE 5-like [Setaria italica]
TraesCS7B01G392000	-1.44408	1.26266e-10	Down	8.97761e-13	NA	GO:0016772//transferase activity, transferring phosphorus-containing groups	NA	K04733//interleukin-1 receptor-associated kinase 4 [EC:2.7.11.1];K04730//interleukin-1 receptor-associated kinase 1 [EC:2.7.11.1]	gi|474373980|gb|EMS64084.1|//putative LRR receptor-like serine/threonine-protein kinase RLK [Triticum urartu]
BGI_novel_G004989	1.15382	0.0049117	Up	0.000221521	GO:0009505//plant-type cell wall;GO:0005576//extracellular region	GO:0020037//heme binding;GO:0046872//metal ion binding;GO:0004601//peroxidase activity	GO:0006979//response to oxidative stress;GO:0009664//plant-type cell wall organization;GO:0098869//cellular oxidant detoxification;GO:0042744//hydrogen peroxide catabolic process;GO:0055114//oxidation-reduction process	K00430//peroxidase [EC:1.11.1.7]	gi|115461476|ref|NP_001054338.1|//Os04g0688200 [Oryza sativa Japonica Group]
BGI_novel_G007509	2.87138	3.75859e-06	Up	6.72906e-08	NA	NA	NA	K07739//elongator complex protein 3 [EC:2.3.1.48]	gi|475621725|gb|EMT31595.1|//hypothetical protein F775_24584 [Aegilops tauschii]
TraesCS7B01G198500	1.55672	0.0012295	Up	4.45295e-05	NA	GO:0016740//transferase activity	NA	K19747//BAHD acyltransferase [EC:2.3.1.-];K14329//agmatine coumaroyltransferase [EC:2.3.1.64 2.3.1.-]	gi|475494206|gb|EMT03748.1|//Anthocyanin 5-aromatic acyltransferase [Aegilops tauschii]
TraesCS3B01G146800	-1.36026	0.00627557	Down	0.000297083	GO:0043231//intracellular membrane-bounded organelle	NA	NA	NA	gi|326501614|dbj|BAK02596.1|//predicted protein [Hordeum vulgare subsp. vulgare]
TraesCS2D01G162600	-1.6468	2.05191e-08	Down	2.24465e-10	GO:0043231//intracellular membrane-bounded organelle	GO:0046872//metal ion binding	NA	K11982//E3 ubiquitin-protein ligase RNF115/126 [EC:2.3.2.27]	gi|326488199|dbj|BAJ89938.1|//predicted protein [Hordeum vulgare subsp. vulgare]
TraesCS2D01G201300	-1.07675	5.13815e-06	Down	9.46657e-08	NA	GO:0016787//hydrolase activity;GO:0003824//catalytic activity	NA	K13535//cardiolipin-specific phospholipase [EC:3.1.1.-]	gi|326507074|dbj|BAJ95614.1|//predicted protein [Hordeum vulgare subsp. vulgare]
TraesCS2D01G180600	-1.26376	0.00593144	Down	0.000277648	GO:0043231//intracellular membrane-bounded organelle	GO:0016787//hydrolase activity	NA	K14493//gibberellin receptor GID1 [EC:3.-.-.-]	gi|326527257|dbj|BAK04570.1|//predicted protein [Hordeum vulgare subsp. vulgare]
TraesCS2B01G075400	1.49259	1.08488e-16	Up	2.27045e-19	NA	NA	NA	NA	gi|474392163|gb|EMS65467.1|//hypothetical protein TRIUR3_25774 [Triticum urartu]
TraesCS7A01G219700	1.39001	2.33628e-11	Up	1.4348e-13	NA	NA	NA	K06699//proteasome activator subunit 4	gi|474359579|gb|EMS63252.1|//hypothetical protein TRIUR3_16460 [Triticum urartu]
TraesCS2A01G321100	-1.08269	2.01473e-05	Down	4.35824e-07	GO:0016020//membrane;GO:0043231//intracellular membrane-bounded organelle	GO:0005267//potassium channel activity	GO:0009653//anatomical structure morphogenesis;GO:0034220//ion transmembrane transport;GO:0030001//metal ion transport;GO:0048588//developmental cell growth	K05391//cyclic nucleotide gated channel, other eukaryote;K04908//potassium voltage-gated channel Eag-related subfamily H member 5	gi|475470284|gb|EMT02357.1|//Potassium channel AKT1 [Aegilops tauschii]
BGI_novel_G014048	-1.1138	1.18615e-05	Down	2.39784e-07	NA	NA	NA	K18204//D-2-hydroxyglutarate dehydrogenase [EC:1.1.99.39];K13172//serine/arginine repetitive matrix protein 2	gi|546310716|ref|XP_005714435.1|//unnamed protein product [Chondrus crispus]
TraesCS4B01G018100	1.00477	0.0304773	Up	0.0019502	NA	NA	NA	NA	gi|475598077|gb|EMT23817.1|//hypothetical protein F775_19023 [Aegilops tauschii]
TraesCS6B01G332200	-1.08643	0.0406856	Down	0.00278575	NA	NA	NA	NA	gi|326522604|dbj|BAK07764.1|//predicted protein [Hordeum vulgare subsp. vulgare]
BGI_novel_G009695	3.31123	2.34951e-08	Up	2.59167e-10	NA	NA	NA	K20718//LRR receptor-like serine/threonine-protein kinase ERECTA [EC:2.7.11.1]	gi|500866834|gb|AGL91675.1|//erecta-like leucine-rich-repeat receptor-like kinase [Triticum aestivum]
TraesCS2D01G342500	-1.31966	7.68781e-08	Down	9.35178e-10	GO:0016020//membrane;GO:0043231//intracellular membrane-bounded organelle	GO:0005267//potassium channel activity	GO:0009653//anatomical structure morphogenesis;GO:0034220//ion transmembrane transport;GO:0030001//metal ion transport;GO:0048588//developmental cell growth	K05391//cyclic nucleotide gated channel, other eukaryote;K04908//potassium voltage-gated channel Eag-related subfamily H member 5	gi|475470284|gb|EMT02357.1|//Potassium channel AKT1 [Aegilops tauschii]
BGI_novel_G000519	1.24567	0.0317718	Up	0.00205343	NA	NA	NA	K04733//interleukin-1 receptor-associated kinase 4 [EC:2.7.11.1];K13430//serine/threonine-protein kinase PBS1 [EC:2.7.11.1]	gi|474268843|gb|EMS60831.1|//Serine/threonine-protein kinase PBS1 [Triticum urartu]
TraesCS2A01G327200	-1.05152	1.12383e-11	Down	6.55264e-14	GO:0044464//cell part;GO:0005622//intracellular	GO:0005548//phospholipid transporter activity;GO:0005215//transporter activity	GO:0006810//transport;GO:0009913//epidermal cell differentiation;GO:0009826//unidimensional cell growth;GO:0009791//post-embryonic development;GO:0000904//cell morphogenesis involved in differentiation;GO:0051234//establishment of localization	K19996//phosphatidylinositol transfer protein SFH5;K02433//aspartyl-tRNA(Asn)/glutamyl-tRNA(Gln) amidotransferase subunit A [EC:6.3.5.6 6.3.5.7]	gi|326514662|dbj|BAJ96318.1|//predicted protein [Hordeum vulgare subsp. vulgare]
TraesCS2D01G042400	-2.07438	1.14273e-10	Down	8.0727e-13	GO:0016021//integral component of membrane	GO:0015144//carbohydrate transmembrane transporter activity	NA	K15382//solute carrier family 50 (sugar transporter)	gi|475542407|gb|EMT09955.1|//Protein RUPTURED POLLEN GRAIN 1 [Aegilops tauschii]
BGI_novel_G011560	-1.27226	3.04806e-24	Down	1.78278e-27	NA	NA	NA	K14709//solute carrier family 39 (zinc transporter), member 1/2/3	gi|475590770|gb|EMT21572.1|//Major pollen allergen Lol p 5b [Aegilops tauschii]
TraesCS3D01G041600	-1.21193	3.88849e-09	Down	3.6816e-11	NA	GO:0016798//hydrolase activity, acting on glycosyl bonds	GO:0000272//polysaccharide catabolic process	K01181//endo-1,4-beta-xylanase [EC:3.2.1.8]	gi|475615154|gb|EMT29336.1|//hypothetical protein F775_52493 [Aegilops tauschii]
TraesCS6D01G081900	-1.2018	0.0093224	Down	0.000474052	NA	NA	NA	K06699//proteasome activator subunit 4	gi|475571915|gb|EMT16370.1|//hypothetical protein F775_09019 [Aegilops tauschii]
TraesCS3A01G121200	-1.65013	2.74873e-11	Down	1.71321e-13	NA	NA	NA	K00924;K02882//large subunit ribosomal protein L18Ae	gi|326499093|dbj|BAK06037.1|//predicted protein [Hordeum vulgare subsp. vulgare]
TraesCSU01G201000	1.11986	4.91043e-05	Up	1.17575e-06	NA	NA	NA	NA	gi|474406041|gb|EMS66506.1|//hypothetical protein TRIUR3_00672 [Triticum urartu]
TraesCS4D01G322100	-1.04509	5.38831e-14	Down	2.01405e-16	NA	NA	NA	NA	gi|475624932|gb|EMT32798.1|//hypothetical protein F775_20897 [Aegilops tauschii]
TraesCS2D01G163800	-1.23368	0.00819465	Down	0.000405456	GO:0000808//origin recognition complex	GO:0003676//nucleic acid binding	GO:0006259//DNA metabolic process	K02608//origin recognition complex subunit 6	gi|326533798|dbj|BAK05430.1|//predicted protein [Hordeum vulgare subsp. vulgare];gi|475546758|gb|EMT10748.1|//Origin recognition complex subunit 6 [Aegilops tauschii]
BGI_novel_G008134	1.60343	1.41102e-06	Up	2.29019e-08	NA	NA	NA	NA	gi|669027565|emb|CDM81017.1|//unnamed protein product [Triticum aestivum]
BGI_novel_G011726	1.34728	1.36353e-08	Up	1.42556e-10	NA	NA	NA	K01180//endo-1,3(4)-beta-glucanase [EC:3.2.1.6];K20547//basic endochitinase B [EC:3.2.1.14]	gi|326490630|dbj|BAJ89982.1|//predicted protein [Hordeum vulgare subsp. vulgare]
BGI_novel_G005794	-1.58452	0.0262637	Down	0.0016184	NA	NA	NA	NA	gi|475524636|gb|EMT07056.1|//hypothetical protein F775_15693 [Aegilops tauschii]
TraesCS6B01G120400	-1.29845	0.000333278	Down	1.00237e-05	NA	NA	NA	NA	NA
TraesCSU01G142300	-1.29108	2.52837e-07	Down	3.49372e-09	NA	NA	NA	K14006//protein transport protein SEC23	gi|475541049|gb|EMT09706.1|//hypothetical protein F775_12587 [Aegilops tauschii]
BGI_novel_G005479	1.1923	0.00957877	Up	0.000490485	NA	NA	NA	K00558//DNA (cytosine-5)-methyltransferase 1 [EC:2.1.1.37]	gi|475570593|gb|EMT16064.1|//hypothetical protein F775_00566 [Aegilops tauschii]
TraesCS1A01G363400	-1.13553	0.000273868	Down	8.01666e-06	NA	NA	NA	NA	NA
TraesCS7A01G088300	-1.50664	0.0105669	Down	0.000548806	GO:0043231//intracellular membrane-bounded organelle	NA	NA	K00924;K02882//large subunit ribosomal protein L18Ae;K01381//saccharopepsin [EC:3.4.23.25]	gi|475593752|gb|EMT22478.1|//Aspartic proteinase nepenthesin-2 [Aegilops tauschii]
TraesCS7B01G388700	-1.49253	0.000847323	Down	2.91083e-05	NA	NA	NA	K01555//fumarylacetoacetase [EC:3.7.1.2];K09291//nucleoprotein TPR;K14306//nuclear pore complex protein Nup62	gi|475569072|gb|EMT15675.1|//hypothetical protein F775_04564 [Aegilops tauschii]
TraesCS4A01G000100	-1.11945	1.47185e-15	Down	3.80666e-18	NA	NA	NA	NA	gi|40644796|emb|CAE53906.1|//putative major allergen Phl p 5, partial [Triticum aestivum]
TraesCS4B01G300000	-1.06152	0.044134	Down	0.00308432	GO:0031224//intrinsic component of membrane;GO:0016021//integral component of membrane;GO:0009536//plastid	GO:0043169//cation binding;GO:0046872//metal ion binding;GO:0005524//ATP binding;GO:0017111//nucleoside-triphosphatase activity;GO:0008553//hydrogen-exporting ATPase activity, phosphorylative mechanism;GO:0008324//cation transmembrane transporter activity;GO:0032550//purine ribonucleoside binding	GO:0009813//flavonoid biosynthetic process;GO:0009152//purine ribonucleotide biosynthetic process;GO:0006811//ion transport;GO:0006996//organelle organization;GO:0006754//ATP biosynthetic process;GO:1902600//hydrogen ion transmembrane transport;GO:0051452//intracellular pH reduction;GO:0009154//purine ribonucleotide catabolic process	K01535//H+-transporting ATPase [EC:3.6.3.6]	gi|357113730|ref|XP_003558654.1|//PREDICTED: ATPase 10, plasma membrane-type [Brachypodium distachyon]
TraesCS2D01G268700	-1.00678	5.95812e-06	Down	1.11624e-07	GO:0043231//intracellular membrane-bounded organelle	NA	NA	K19519//transforming growth factor-beta-induced protein	gi|475575287|gb|EMT17229.1|//hypothetical protein F775_11240 [Aegilops tauschii]
TraesCS4D01G023500	-1.8956	8.20129e-05	Down	2.08289e-06	GO:0043231//intracellular membrane-bounded organelle	GO:0016798//hydrolase activity, acting on glycosyl bonds	GO:0044238//primary metabolic process	K15920//beta-D-xylosidase 4 [EC:3.2.1.37]	gi|357152329|ref|XP_003576084.1|//PREDICTED: probable beta-D-xylosidase 7 [Brachypodium distachyon]
TraesCS5D01G529000	-1.03381	0.0301973	Down	0.00192766	NA	NA	NA	K02882//large subunit ribosomal protein L18Ae;K19025//AP-5 complex subunit zeta-1	gi|475625496|gb|EMT32992.1|//Aspartic proteinase nepenthesin-2 [Aegilops tauschii]
BGI_novel_G001003	1.05753	0.00163899	Up	6.17717e-05	NA	NA	NA	NA	gi|944078160|gb|KQK13512.1|//hypothetical protein BRADI_1g10635 [Brachypodium distachyon]
BGI_novel_G012173	1.22923	9.03042e-06	Up	1.76693e-07	NA	NA	NA	K10955//intestinal mucin-2;K15292//syntaxin-binding protein 1;K03002//DNA-directed RNA polymerase I subunit RPA2 [EC:2.7.7.6]	gi|835960209|ref|XP_012700667.1|//PREDICTED: uncharacterized protein LOC105914192 [Setaria italica]
TraesCSU01G184200	1.19883	2.49655e-11	Up	1.54463e-13	GO:0043231//intracellular membrane-bounded organelle	NA	NA	K13457//disease resistance protein RPM1	gi|474008629|gb|EMS52467.1|//Disease resistance protein RPM1 [Triticum urartu]
TraesCS2D01G082700	-1.56456	1.31425e-28	Down	4.44402e-32	GO:0009526//plastid envelope	GO:0016705//oxidoreductase activity, acting on paired donors, with incorporation or reduction of molecular oxygen	GO:0006950//response to stress;GO:0006633//fatty acid biosynthetic process;GO:0009628//response to abiotic stimulus	K10257//acyl-lipid omega-3 desaturase [EC:1.14.19.25 1.14.19.35 1.14.19.36]	gi|21668465|dbj|BAA07785.3|//plastid omega-3 fatty acid desaturase, partial [Triticum aestivum]
TraesCS2D01G394100	-1.1766	0.00412602	Down	0.000180129	NA	NA	NA	NA	gi|475588155|gb|EMT20777.1|//hypothetical protein F775_30783 [Aegilops tauschii]
TraesCS4A01G383300	1.09285	0.00550678	Up	0.000254186	NA	GO:0005515//protein binding;GO:0008168//methyltransferase activity	GO:0008152//metabolic process	K13262//isoflavone-7-O-methyltransferase [EC:2.1.1.150];K16040//trans-resveratrol di-O-methyltransferase [EC:2.1.1.240];K13230//2,4,7-trihydroxy-1,4-benzoxazin-3-one-glucoside 7-O-methyltransferase [EC:2.1.1.241];K13259//2,7,4'-trihydroxyisoflavanone 4'-O-methyltransferase / isoflavone 4'-O-methyltransferase [EC:2.1.1.212 2.1.1.46]	gi|475479302|gb|EMT02777.1|//O-methyltransferase ZRP4 [Aegilops tauschii]
TraesCS6A01G098100	1.61395	0.0369526	Up	0.002471	GO:0043231//intracellular membrane-bounded organelle	NA	NA	K14325//RNA-binding protein with serine-rich domain 1;K13412//calcium-dependent protein kinase [EC:2.7.11.1];K13171//serine/arginine repetitive matrix protein 1	gi|474416034|gb|EMS67169.1|//hypothetical protein TRIUR3_06886 [Triticum urartu]
TraesCS7B01G330800	-1.51496	0.00159609	Down	5.98488e-05	GO:0031224//intrinsic component of membrane	GO:0022857//transmembrane transporter activity	GO:0044763//single-organism cellular process;GO:0044765//single-organism transport	K08150//MFS transporter, SP family, solute carrier family 2 (myo-inositol transporter), member 13;K08145//MFS transporter, SP family, solute carrier family 2 (facilitated glucose transporter), member 8	gi|475398424|gb|EMT00773.1|//Polyol transporter 5 [Aegilops tauschii]
TraesCS5B01G363400	-1.60418	5.89507e-06	Down	1.10281e-07	NA	NA	NA	NA	gi|475517229|gb|EMT06068.1|//Zinc finger protein 2 [Aegilops tauschii]
BGI_novel_G014935	2.63379	3.71833e-05	Up	8.58375e-07	NA	NA	NA	NA	gi|474214041|gb|EMS59001.1|//hypothetical protein TRIUR3_21105 [Triticum urartu]
BGI_novel_G016010	1.18999	6.83895e-06	Up	1.30064e-07	NA	NA	NA	K00558//DNA (cytosine-5)-methyltransferase 1 [EC:2.1.1.37]	gi|475570593|gb|EMT16064.1|//hypothetical protein F775_00566 [Aegilops tauschii]
TraesCS2D01G160100	-1.18342	4.94643e-07	Down	7.30514e-09	NA	GO:0017111//nucleoside-triphosphatase activity;GO:0036094//small molecule binding;GO:0003676//nucleic acid binding	GO:0009553//embryo sac development	K14778//ATP-dependent RNA helicase DDX49/DBP8 [EC:3.6.4.13]	gi|721609996|ref|XP_010235101.1|//PREDICTED: DEAD-box ATP-dependent RNA helicase 36 [Brachypodium distachyon]
BGI_novel_G008705	2.38252	4.57067e-07	Up	6.70008e-09	NA	NA	NA	K00134//glyceraldehyde 3-phosphate dehydrogenase [EC:1.2.1.12]	gi|927354929|gb|ALE18234.1|//glyceraldehyde-3-phosphate dehydrogenase [Triticum aestivum]
TraesCS2D01G086700	-1.06651	3.50464e-10	Down	2.74485e-12	GO:0016020//membrane	GO:0019787//ubiquitin-like protein transferase activity;GO:0032550//purine ribonucleoside binding	GO:0032446//protein modification by small protein conjugation;GO:0010038//response to metal ion;GO:0009607//response to biotic stimulus	K03178//ubiquitin-activating enzyme E1 [EC:6.2.1.45]	gi|475564570|gb|EMT14565.1|//Ubiquitin-activating enzyme E1 3 [Aegilops tauschii]
TraesCS5D01G224600	-1.2355	1.36504e-10	Down	9.78039e-13	NA	GO:0016788//hydrolase activity, acting on ester bonds	NA	K01051//pectinesterase [EC:3.1.1.11]	gi|475599417|gb|EMT24232.1|//Putative pectinesterase/pectinesterase inhibitor 13 [Aegilops tauschii]
TraesCS5B01G549600	-1.01513	2.17099e-18	Down	3.07529e-21	NA	NA	NA	NA	gi|326527205|dbj|BAK04544.1|//predicted protein [Hordeum vulgare subsp. vulgare]
BGI_novel_G010253	-1.02488	0.0355955	Down	0.00235879	NA	NA	NA	K13171//serine/arginine repetitive matrix protein 1	gi|551627554|ref|XP_005793758.1|//hypothetical protein EMIHUDRAFT_433316 [Emiliania huxleyi CCMP1516]
BGI_novel_G000308	2.65444	3.20957e-05	Up	7.27433e-07	NA	NA	NA	K03006//DNA-directed RNA polymerase II subunit RPB1 [EC:2.7.7.6];K04733//interleukin-1 receptor-associated kinase 4 [EC:2.7.11.1];K06627//cyclin A	gi|475605538|gb|EMT26115.1|//hypothetical protein F775_52243 [Aegilops tauschii]
TraesCS1D01G415000	-1.7836	5.0246e-10	Down	4.0501e-12	GO:0043231//intracellular membrane-bounded organelle	GO:0001071//nucleic acid binding transcription factor activity;GO:0003676//nucleic acid binding	GO:0048437//floral organ development;GO:0010476//gibberellin mediated signaling pathway;GO:0006351//transcription, DNA-templated	K09422//myb proto-oncogene protein, plant	gi|475461586|gb|EMT02062.1|//Transcription factor MYB21 [Aegilops tauschii]
TraesCSU01G091500	1.14896	0.00018386	Up	5.13815e-06	NA	NA	NA	K12135//zinc finger protein CONSTANS	gi|475624473|gb|EMT32627.1|//Putative zinc finger protein [Aegilops tauschii]
TraesCS1D01G231400	-1.05063	0.00624063	Down	0.000294802	NA	NA	NA	NA	gi|357129360|ref|XP_003566331.1|//PREDICTED: late embryogenesis abundant protein Lea5-like [Brachypodium distachyon]
TraesCS2A01G424100	-1.13708	0.0193541	Down	0.00111895	NA	NA	NA	K00383//glutathione reductase (NADPH) [EC:1.8.1.7]	gi|475570857|gb|EMT16129.1|//hypothetical protein F775_01517 [Aegilops tauschii]
BGI_novel_G009763	1.01993	0.0148371	Up	0.000815738	NA	NA	NA	K06630//14-3-3 protein epsilon	gi|475539905|gb|EMT09507.1|//Zinc finger CCCH domain-containing protein 8 [Aegilops tauschii]
BGI_novel_G010742	-1.09493	0.000110182	Down	2.89339e-06	NA	NA	NA	K20473//neuroblastoma-amplified sequence	gi|573926883|ref|XP_006650963.1|//PREDICTED: protein WEAK CHLOROPLAST MOVEMENT UNDER BLUE LIGHT 1-like [Oryza brachyantha]
BGI_novel_G015298	-1.64791	0.0265237	Down	0.00163813	GO:0005634//nucleus;GO:0009536//plastid	GO:0000977//RNA polymerase II regulatory region sequence-specific DNA binding;GO:0003700//transcription factor activity, sequence-specific DNA binding;GO:0046983//protein dimerization activity	GO:0006357//regulation of transcription from RNA polymerase II promoter	NA	gi|297610165|ref|NP_001064234.2|//Os10g0170600 [Oryza sativa Japonica Group]
BGI_novel_G012921	2.70516	1.90184e-05	Up	4.08622e-07	NA	NA	NA	K13171//serine/arginine repetitive matrix protein 1	gi|474262004|gb|EMS60555.1|//hypothetical protein TRIUR3_26525 [Triticum urartu]
TraesCS1A01G057000	-1.60932	0.0320385	Down	0.00207389	NA	GO:0003824//catalytic activity;GO:0032550//purine ribonucleoside binding	GO:0006399//tRNA metabolic process	K10760//adenylate dimethylallyltransferase (cytokinin synthase) [EC:2.5.1.27 2.5.1.112]	gi|326502160|dbj|BAK06572.1|//predicted protein [Hordeum vulgare subsp. vulgare]
BGI_novel_G005903	1.09513	0.00945533	Up	0.000482609	NA	NA	NA	K00626//acetyl-CoA C-acetyltransferase [EC:2.3.1.9]	gi|669027231|emb|CDM80513.1|//unnamed protein product [Triticum aestivum]
TraesCS4A01G296500	-1.02447	3.43779e-08	Down	3.94292e-10	NA	NA	NA	NA	gi|326498469|dbj|BAJ98662.1|//predicted protein [Hordeum vulgare subsp. vulgare]
TraesCS2B01G424000	-1.38527	3.13615e-05	Down	7.08789e-07	GO:0043231//intracellular membrane-bounded organelle	GO:0016787//hydrolase activity	NA	K21026//acetylajmaline esterase [EC:3.1.1.80];K01188//beta-glucosidase [EC:3.2.1.21];K00679//phospholipid:diacylglycerol acyltransferase [EC:2.3.1.158];K10960//geranylgeranyl diphosphate/geranylgeranyl-bacteriochlorophyllide a reductase [EC:1.3.1.83 1.3.1.111]	gi|475598386|gb|EMT23925.1|//GDSL esterase/lipase [Aegilops tauschii]
TraesCS5B01G416500	-1.02217	0.000226842	Down	6.48048e-06	GO:0005622//intracellular	NA	GO:0006886//intracellular protein transport	K10581//ubiquitin-conjugating enzyme E2 O [EC:2.3.2.24]	gi|357141938|ref|XP_003572401.1|//PREDICTED: target of Myb protein 1 [Brachypodium distachyon];gi|475540614|gb|EMT09634.1|//Target of Myb protein 1 [Aegilops tauschii]
TraesCS7D01G148100	-1.52558	0.0340069	Down	0.00223487	NA	NA	GO:0007165//signal transduction	K14489//arabidopsis histidine kinase 2/3/4 (cytokinin receptor) [EC:2.7.13.3]	gi|475624531|gb|EMT32655.1|//Sensor protein gacS [Aegilops tauschii]
TraesCS2D01G146300	-1.01231	4.00053e-05	Down	9.31197e-07	NA	GO:0016787//hydrolase activity	NA	K14493//gibberellin receptor GID1 [EC:3.-.-.-]	gi|326520571|dbj|BAK07544.1|//predicted protein [Hordeum vulgare subsp. vulgare]
TraesCSU01G161000	1.02306	8.8881e-07	Up	1.38575e-08	NA	NA	NA	K13457//disease resistance protein RPM1	gi|475572428|gb|EMT16497.1|//Disease resistance protein RPM1 [Aegilops tauschii]
TraesCSU01G264800	1.1188	5.4884e-08	Up	6.48544e-10	NA	NA	NA	K00430//peroxidase [EC:1.11.1.7]	gi|475491557|gb|EMT03561.1|//hypothetical protein F775_27439 [Aegilops tauschii];gi|721670327|ref|XP_003571659.2|//PREDICTED: proline-rich protein 4-like [Brachypodium distachyon]
TraesCS7B01G329000	-1.06932	0.00603635	Down	0.000283111	GO:0043231//intracellular membrane-bounded organelle	GO:0016787//hydrolase activity	GO:0044238//primary metabolic process	K21026//acetylajmaline esterase [EC:3.1.1.80]	gi|326497675|dbj|BAK05927.1|//predicted protein [Hordeum vulgare subsp. vulgare]
TraesCS2B01G486800	-1.06649	3.18793e-05	Down	7.21948e-07	NA	NA	NA	NA	NA
TraesCS2B01G489800	-1.53138	3.59008e-10	Down	2.8249e-12	GO:0043231//intracellular membrane-bounded organelle;GO:0005618//cell wall	GO:0016209//antioxidant activity;GO:0043169//cation binding;GO:0003824//catalytic activity;GO:0046906//tetrapyrrole binding	GO:0006950//response to stress;GO:0044710//single-organism metabolic process	K00430//peroxidase [EC:1.11.1.7]	gi|944268042|gb|KQL32282.1|//hypothetical protein SETIT_017767mg [Setaria italica]
TraesCS7B01G220700	1.85936	3.14116e-11	Up	1.98364e-13	NA	NA	NA	NA	gi|944059493|gb|KQJ95083.1|//hypothetical protein BRADI_3g15110 [Brachypodium distachyon]
TraesCS1D01G107100	-1.27133	0.00865569	Down	0.000433093	GO:0016020//membrane;GO:0043231//intracellular membrane-bounded organelle	GO:0016757//transferase activity, transferring glycosyl groups	NA	K20923//mixed-linked glucan synthase [EC:2.4.1.-]	gi|166863537|gb|ABZ01581.1|//cellulose synthase-like CslF9 [Hordeum vulgare]
BGI_novel_G003167	1.9813	2.92855e-05	Up	6.56517e-07	GO:0016020//membrane	NA	NA	NA	gi|194693992|gb|ACF81080.1|//unknown [Zea mays]
TraesCS1D01G400200	-1.08855	2.23617e-05	Down	4.88017e-07	GO:0016020//membrane;GO:0043231//intracellular membrane-bounded organelle	GO:0005088//Ras guanyl-nucleotide exchange factor activity	GO:0003006//developmental process involved in reproduction;GO:0022622//root system development;GO:0000904//cell morphogenesis involved in differentiation	K10418//dynein light chain LC8-type	gi|326502756|dbj|BAJ99006.1|//predicted protein [Hordeum vulgare subsp. vulgare]
BGI_novel_G010847	1.07133	0.00117819	Up	4.24559e-05	NA	NA	NA	K05747//Wiskott-Aldrich syndrome protein	gi|326490630|dbj|BAJ89982.1|//predicted protein [Hordeum vulgare subsp. vulgare]
TraesCS5B01G128100	-1.61071	0.000276511	Down	8.10919e-06	NA	GO:0016713//oxidoreductase activity, acting on paired donors, with incorporation or reduction of molecular oxygen, reduced iron-sulfur protein as one donor, and incorporation of one atom of oxygen;GO:0046914//transition metal ion binding;GO:0046906//tetrapyrrole binding	GO:0044710//single-organism metabolic process	K20665//jasmonoyl-isoleucine 12-hydroxylase [EC:1.14.-.-];K20624//12-hydroxyjasmonoyl-L-isoleucine oxidase / fatty acid hydroxylase [EC:1.14.-.-]	gi|326525565|dbj|BAJ88829.1|//predicted protein [Hordeum vulgare subsp. vulgare]
TraesCS3B01G079600	-1.16052	5.61324e-10	Down	4.56048e-12	NA	NA	NA	K08360//cytochrome b-561 [EC:1.16.5.1]	gi|326515486|dbj|BAK06989.1|//predicted protein [Hordeum vulgare subsp. vulgare]
TraesCS4B01G164700	-1.78854	0.000905402	Down	3.13766e-05	NA	NA	NA	NA	gi|475595001|gb|EMT22877.1|//B3 domain-containing protein [Aegilops tauschii];gi|21636171|gb|AAM69851.1|//unknown [Aegilops tauschii]
TraesCS5A01G381100	-1.10231	0.00157154	Down	5.88418e-05	NA	GO:0046914//transition metal ion binding;GO:0046906//tetrapyrrole binding;GO:0016491//oxidoreductase activity	GO:0044710//single-organism metabolic process	K00512//steroid 17alpha-monooxygenase / 17alpha-hydroxyprogesterone deacetylase [EC:1.14.14.19 1.14.14.32];K15472//premnaspirodiene oxygenase [EC:1.14.13.121];K07408//cytochrome P450 family 1 subfamily A polypeptide 1 [EC:1.14.14.1]	gi|326487404|dbj|BAJ89686.1|//predicted protein [Hordeum vulgare subsp. vulgare]
TraesCS2B01G028400	-1.1217	0.0265536	Down	0.00164095	NA	GO:0035251//UDP-glucosyltransferase activity	GO:0009812//flavonoid metabolic process	K13496//UDP-glucosyl transferase 73C [EC:2.4.1.-];K14595//abscisate beta-glucosyltransferase [EC:2.4.1.263]	gi|474314586|gb|EMS62025.1|//UDP-glycosyltransferase 73B4 [Triticum urartu]
TraesCS5D01G266000	-2.39131	9.05051e-05	Down	2.33744e-06	NA	NA	NA	K13993//HSP20 family protein	gi|475455328|gb|EMT01825.1|//hypothetical protein F775_14502 [Aegilops tauschii]
TraesCS2D01G176500	-1.15118	5.54425e-22	Down	4.25615e-25	NA	GO:0097159//organic cyclic compound binding	GO:0016458//gene silencing	K11593//eukaryotic translation initiation factor 2C	gi|474077144|gb|EMS54579.1|//Protein argonaute 14 [Triticum urartu]
BGI_novel_G016664	-2.18404	0.000213839	Down	6.07775e-06	NA	NA	NA	NA	gi|475519560|gb|EMT06375.1|//hypothetical protein F775_24983 [Aegilops tauschii]
BGI_novel_G004115	3.25765	4.14976e-08	Up	4.80502e-10	GO:0005783//endoplasmic reticulum;GO:0005887//integral component of plasma membrane	GO:0046872//metal ion binding;GO:0005524//ATP binding;GO:0015662//ATPase activity, coupled to transmembrane movement of ions, phosphorylative mechanism;GO:0019829//cation-transporting ATPase activity	GO:0098655//cation transmembrane transport	K01537//Ca2+-transporting ATPase [EC:3.6.3.8]	gi|474370698|gb|EMS63834.1|//Calcium-transporting ATPase 4, endoplasmic reticulum-type [Triticum urartu]
TraesCS3A01G326400	-1.19428	1.28949e-14	Down	4.10103e-17	NA	GO:0004672//protein kinase activity;GO:0032550//purine ribonucleoside binding	GO:0006464//cellular protein modification process;GO:0006796//phosphate-containing compound metabolic process	K04733//interleukin-1 receptor-associated kinase 4 [EC:2.7.11.1];K13430//serine/threonine-protein kinase PBS1 [EC:2.7.11.1]	gi|473925853|gb|EMS49818.1|//Serine/threonine-protein kinase PBS1 [Triticum urartu]
TraesCS5B01G458900	-1.38358	6.37887e-13	Down	2.90897e-15	NA	GO:0016788//hydrolase activity, acting on ester bonds	NA	K01051//pectinesterase [EC:3.1.1.11]	gi|475602980|gb|EMT25281.1|//Putative pectinesterase/pectinesterase inhibitor 45 [Aegilops tauschii]
TraesCS2B01G490000	-1.14241	0.0016416	Down	6.19152e-05	NA	NA	NA	NA	NA
TraesCS3D01G224400	-1.07781	0.00122088	Down	4.41725e-05	GO:0030312//external encapsulating structure	GO:0052689//carboxylic ester hydrolase activity;GO:0016788//hydrolase activity, acting on ester bonds	GO:0071555//cell wall organization	K01051//pectinesterase [EC:3.1.1.11]	gi|669029313|emb|CDM83479.1|//unnamed protein product [Triticum aestivum]
TraesCS4D01G333500	1.66685	0.00589667	Up	0.000275536	GO:0043231//intracellular membrane-bounded organelle;GO:0005618//cell wall	GO:0043169//cation binding;GO:0016791//phosphatase activity	GO:0009267//cellular response to starvation	K14407//cleavage stimulation factor subunit 2	gi|326497727|dbj|BAK05953.1|//predicted protein [Hordeum vulgare subsp. vulgare]
TraesCS5D01G305200	-1.1341	2.26493e-10	Down	1.70146e-12	GO:0043231//intracellular membrane-bounded organelle	GO:0046872//metal ion binding;GO:0004672//protein kinase activity;GO:0032550//purine ribonucleoside binding	GO:0006464//cellular protein modification process;GO:0006796//phosphate-containing compound metabolic process	K13412//calcium-dependent protein kinase [EC:2.7.11.1]	gi|326527871|dbj|BAK08155.1|//predicted protein [Hordeum vulgare subsp. vulgare]
BGI_novel_G003977	1.23095	0.0436192	Up	0.00304197	NA	NA	NA	K05747//Wiskott-Aldrich syndrome protein	NA
TraesCS3B01G521800	1.18779	9.82244e-07	Up	1.5456e-08	GO:0031224//intrinsic component of membrane;GO:0016021//integral component of membrane	GO:0022820//potassium ion symporter activity;GO:0015079//potassium ion transmembrane transporter activity	GO:0034220//ion transmembrane transport;GO:0071805//potassium ion transmembrane transport;GO:0030001//metal ion transport	K03549//KUP system potassium uptake protein	gi|326522360|dbj|BAK07642.1|//predicted protein [Hordeum vulgare subsp. vulgare];gi|669028421|emb|CDM82218.1|//unnamed protein product [Triticum aestivum]
TraesCS2B01G354800	-1.04464	2.79577e-10	Down	2.13601e-12	GO:0044464//cell part;GO:0005622//intracellular	GO:0005548//phospholipid transporter activity;GO:0005215//transporter activity	GO:0006810//transport;GO:0009913//epidermal cell differentiation;GO:0009826//unidimensional cell growth;GO:0009791//post-embryonic development;GO:0000904//cell morphogenesis involved in differentiation;GO:0051234//establishment of localization	K19996//phosphatidylinositol transfer protein SFH5;K02433//aspartyl-tRNA(Asn)/glutamyl-tRNA(Gln) amidotransferase subunit A [EC:6.3.5.6 6.3.5.7]	gi|326514662|dbj|BAJ96318.1|//predicted protein [Hordeum vulgare subsp. vulgare]
BGI_novel_G004461	-1.0153	0.0056826	Down	0.000263456	NA	NA	NA	K04730//interleukin-1 receptor-associated kinase 1 [EC:2.7.11.1];K05747//Wiskott-Aldrich syndrome protein;K20547//basic endochitinase B [EC:3.2.1.14]	gi|6523547|emb|CAB62280.1|//hydroxyproline-rich glycoprotein DZ-HRGP [Volvox carteri f. nagariensis]
TraesCS5A01G118200	-1.25758	8.63015e-14	Down	3.35199e-16	GO:0043231//intracellular membrane-bounded organelle	GO:0046872//metal ion binding;GO:0004672//protein kinase activity;GO:0032550//purine ribonucleoside binding	GO:0006464//cellular protein modification process;GO:0006796//phosphate-containing compound metabolic process	K13412//calcium-dependent protein kinase [EC:2.7.11.1]	gi|326491275|dbj|BAK05737.1|//predicted protein [Hordeum vulgare subsp. vulgare]
TraesCS4B01G325200	-1.05654	6.61305e-09	Down	6.55128e-11	NA	NA	NA	NA	gi|37805956|dbj|BAC99371.1|//KED-like protein [Oryza sativa Japonica Group];gi|475624932|gb|EMT32798.1|//hypothetical protein F775_20897 [Aegilops tauschii]
TraesCS3D01G140400	-1.54452	0.00301415	Down	0.0001255	NA	NA	NA	K04733//interleukin-1 receptor-associated kinase 4 [EC:2.7.11.1];K03006//DNA-directed RNA polymerase II subunit RPB1 [EC:2.7.7.6]	gi|669028371|emb|CDM82143.1|//unnamed protein product [Triticum aestivum]
TraesCS3B01G045700	-1.14607	0.0457228	Down	0.00322405	NA	GO:0016798//hydrolase activity, acting on glycosyl bonds	GO:0000272//polysaccharide catabolic process	K01181//endo-1,4-beta-xylanase [EC:3.2.1.8]	gi|721631475|ref|XP_010230424.1|//PREDICTED: uncharacterized protein LOC104582485 [Brachypodium distachyon]
TraesCS1B01G147400	-1.47082	3.54995e-09	Down	3.32213e-11	GO:0016020//membrane;GO:0016021//integral component of membrane	NA	GO:0044763//single-organism cellular process;GO:0055085//transmembrane transport	K13412//calcium-dependent protein kinase [EC:2.7.11.1];K13680//beta-mannan synthase [EC:2.4.1.32];K20716//mitogen-activated protein kinase kinase kinase 17/18	gi|474163357|gb|EMS57353.1|//S-type anion channel SLAH3 [Triticum urartu];gi|475604623|gb|EMT25796.1|//Tellurite resistance protein tehA [Aegilops tauschii]
TraesCS4B01G046200	-1.00364	0.00115978	Down	4.16336e-05	NA	NA	NA	NA	gi|960476083|ref|XP_014755986.1|//PREDICTED: protein enabled homolog [Brachypodium distachyon]
TraesCS4B01G348200	2.03118	7.32933e-08	Up	8.88854e-10	NA	NA	NA	NA	gi|57233444|gb|AAW48295.1|//pore-forming toxin-like protein Hfr-2 [Triticum aestivum]
TraesCS5A01G361700	1.91223	1.40804e-11	Up	8.32559e-14	NA	NA	NA	K15402//fatty acid omega-hydroxylase [EC:1.14.-.-];K15405//midchain alkane hydroxylase	gi|326517533|dbj|BAK03685.1|//predicted protein [Hordeum vulgare subsp. vulgare]
TraesCS2D01G184900	-1.37746	0.0319794	Down	0.00206831	NA	NA	NA	NA	gi|475576230|gb|EMT17489.1|//hypothetical protein F775_24400 [Aegilops tauschii]
TraesCS6A01G387100	1.30761	3.31994e-09	Up	3.08565e-11	NA	NA	NA	K03283//heat shock 70kDa protein 1/8;K12598//ATP-dependent RNA helicase DOB1 [EC:3.6.4.13];K19022//AP-5 complex subunit beta-1	gi|474038373|gb|EMS53204.1|//hypothetical protein TRIUR3_14023 [Triticum urartu]
TraesCS1D01G359100	-1.17964	0.0334552	Down	0.00219067	GO:0043231//intracellular membrane-bounded organelle	GO:0046872//metal ion binding;GO:0016491//oxidoreductase activity	NA	K20665//jasmonoyl-isoleucine 12-hydroxylase [EC:1.14.-.-]	gi|326528785|dbj|BAJ97414.1|//predicted protein [Hordeum vulgare subsp. vulgare]
TraesCS7D01G443400	-1.21146	1.49241e-18	Down	2.05949e-21	GO:0043231//intracellular membrane-bounded organelle	GO:0016836//hydro-lyase activity;GO:0046914//transition metal ion binding	GO:0044699//single-organism process	K01673//carbonic anhydrase [EC:4.2.1.1]	gi|475541753|gb|EMT09837.1|//Carbonic anhydrase, chloroplastic [Aegilops tauschii]
TraesCS5A01G507200	1.85095	2.64414e-22	Up	1.9815e-25	GO:0043231//intracellular membrane-bounded organelle;GO:0005618//cell wall	GO:0043169//cation binding;GO:0016791//phosphatase activity	GO:0009267//cellular response to starvation	K14407//cleavage stimulation factor subunit 2	gi|326497727|dbj|BAK05953.1|//predicted protein [Hordeum vulgare subsp. vulgare]
TraesCS4B01G123500	-1.18121	3.53648e-07	Down	5.06126e-09	GO:0043231//intracellular membrane-bounded organelle	GO:0046872//metal ion binding	NA	K16675//palmitoyltransferase ZDHHC9/14/18 [EC:2.3.1.225]	gi|475589894|gb|EMT21298.1|//Putative S-acyltransferase [Aegilops tauschii]
TraesCS4B01G187700	-1.37854	2.54246e-15	Down	6.94737e-18	GO:0043231//intracellular membrane-bounded organelle;GO:0030312//external encapsulating structure	GO:0052689//carboxylic ester hydrolase activity;GO:0030234//enzyme regulator activity	GO:0044092//negative regulation of molecular function;GO:0071555//cell wall organization	K01051//pectinesterase [EC:3.1.1.11]	gi|326513428|dbj|BAK06954.1|//predicted protein [Hordeum vulgare subsp. vulgare]
TraesCS5D01G119100	-1.20179	1.00473e-12	Down	4.76556e-15	GO:0043231//intracellular membrane-bounded organelle	GO:0046872//metal ion binding;GO:0004672//protein kinase activity;GO:0032550//purine ribonucleoside binding	GO:0006464//cellular protein modification process;GO:0006796//phosphate-containing compound metabolic process	K13412//calcium-dependent protein kinase [EC:2.7.11.1]	gi|475606736|gb|EMT26492.1|//Calcium-dependent protein kinase 7 [Aegilops tauschii];gi|326491275|dbj|BAK05737.1|//predicted protein [Hordeum vulgare subsp. vulgare]
TraesCS2D01G209900	-1.40136	1.31425e-28	Down	4.39942e-32	GO:0009526//plastid envelope;GO:0009534//chloroplast thylakoid;GO:0009570//chloroplast stroma	GO:0043169//cation binding	GO:0006091//generation of precursor metabolites and energy;GO:0009639//response to red or far red light	K08915//light-harvesting complex II chlorophyll a/b binding protein 4	gi|475591102|gb|EMT21651.1|//Chlorophyll a-b binding protein CP29.2, chloroplastic [Aegilops tauschii]
TraesCS1B01G481200	-1.12018	0.0290785	Down	0.00183493	NA	NA	NA	NA	gi|475481948|gb|EMT02918.1|//hypothetical protein F775_17579 [Aegilops tauschii]
BGI_novel_G007375	3.28825	3.59119e-08	Up	4.12543e-10	GO:0016020//membrane	GO:0016798//hydrolase activity, acting on glycosyl bonds	NA	K07964//heparanase [EC:3.2.1.166]	gi|475559564|gb|EMT13371.1|//Heparanase-like protein 1 [Aegilops tauschii]
TraesCS6D01G026600	1.02213	2.45643e-11	Up	1.51756e-13	GO:0005618//cell wall;GO:0016021//integral component of membrane;GO:0005773//vacuole	GO:0004575//sucrose alpha-glucosidase activity;GO:0004558//alpha-1,4-glucosidase activity	GO:0044238//primary metabolic process;GO:0005975//carbohydrate metabolic process	K01193//beta-fructofuranosidase [EC:3.2.1.26]	gi|475584934|gb|EMT19913.1|//Beta-fructofuranosidase 1 [Aegilops tauschii]
TraesCS7A01G234000	-1.14598	4.35495e-10	Down	3.45858e-12	GO:0043231//intracellular membrane-bounded organelle	GO:0016209//antioxidant activity;GO:0043169//cation binding;GO:0003824//catalytic activity;GO:0046906//tetrapyrrole binding	GO:0006950//response to stress;GO:0044710//single-organism metabolic process	K00430//peroxidase [EC:1.11.1.7]	gi|326501980|dbj|BAK06482.1|//predicted protein [Hordeum vulgare subsp. vulgare]
TraesCS6B01G467300	-1.06354	0.00077385	Down	2.61741e-05	GO:0016020//membrane;GO:0044444//cytoplasmic part	GO:0046872//metal ion binding;GO:0004672//protein kinase activity;GO:0032550//purine ribonucleoside binding	GO:0006464//cellular protein modification process;GO:0010118//stomatal movement;GO:0032412//regulation of ion transmembrane transporter activity;GO:0006796//phosphate-containing compound metabolic process;GO:0009755//hormone-mediated signaling pathway	K13412//calcium-dependent protein kinase [EC:2.7.11.1]	gi|475575482|gb|EMT17267.1|//Calcium-dependent protein kinase 4 [Aegilops tauschii]
TraesCS5B01G508000	-1.17779	1.38066e-10	Down	9.94281e-13	NA	NA	NA	NA	gi|473907434|gb|EMS49432.1|//hypothetical protein TRIUR3_23333 [Triticum urartu]
BGI_novel_G015060	-1.26417	1.90268e-07	Down	2.54219e-09	NA	NA	NA	K04733//interleukin-1 receptor-associated kinase 4 [EC:2.7.11.1]	gi|326500366|dbj|BAK06272.1|//predicted protein [Hordeum vulgare subsp. vulgare]
TraesCS4D01G145800	1.16711	6.10622e-06	Up	1.14734e-07	NA	NA	NA	NA	gi|474057542|gb|EMS53858.1|//hypothetical protein TRIUR3_08591 [Triticum urartu]
TraesCS3B01G120400	-1.09601	0.000136671	Down	3.67714e-06	NA	NA	NA	NA	gi|669027928|emb|CDM81550.1|//unnamed protein product [Triticum aestivum]
TraesCS7D01G251100	-1.38762	8.64914e-05	Down	2.21718e-06	GO:0043231//intracellular membrane-bounded organelle	GO:0016772//transferase activity, transferring phosphorus-containing groups	NA	K04733//interleukin-1 receptor-associated kinase 4 [EC:2.7.11.1];K04730//interleukin-1 receptor-associated kinase 1 [EC:2.7.11.1]	gi|326530075|dbj|BAK08317.1|//predicted protein [Hordeum vulgare subsp. vulgare]
TraesCS2D01G134100	-1.59633	1.55908e-07	Down	2.02326e-09	NA	NA	NA	K02184//formin 2	gi|992278515|gb|EER97659.2|//hypothetical protein SORBI_002G401900 [Sorghum bicolor];gi|357121655|ref|XP_003562533.1|//PREDICTED: mucin-2 [Brachypodium distachyon]
TraesCS1A01G152400	-1.2871	0.00647956	Down	0.000307806	NA	NA	NA	K08592//sentrin-specific protease 1 [EC:3.4.22.68]	gi|475515093|gb|EMT05803.1|//hypothetical protein F775_30103 [Aegilops tauschii]
TraesCS7A01G383900	-1.05705	3.09448e-11	Down	1.94568e-13	NA	GO:0046872//metal ion binding;GO:0016160//amylase activity	GO:0044238//primary metabolic process	K01176//alpha-amylase [EC:3.2.1.1]	gi|229610881|emb|CAX51372.1|//alpha-amylase [Hordeum vulgare subsp. vulgare]
TraesCS4D01G355100	-1.01014	8.78116e-16	Down	2.19886e-18	NA	NA	NA	K20628//expansin	gi|365769207|gb|AEW90966.1|//expansin B4 F5-2 [Secale cereale x Triticum turgidum subsp. durum]
TraesCSU01G211800	-1.05695	3.81409e-07	Down	5.48993e-09	GO:0016020//membrane;GO:0043231//intracellular membrane-bounded organelle	GO:0005088//Ras guanyl-nucleotide exchange factor activity	GO:0003006//developmental process involved in reproduction;GO:0022622//root system development;GO:0000904//cell morphogenesis involved in differentiation	K10418//dynein light chain LC8-type	gi|326514568|dbj|BAJ96271.1|//predicted protein [Hordeum vulgare subsp. vulgare]
BGI_novel_G016203	-1.43307	0.01737	Down	0.000986748	NA	NA	NA	K20362//protein transport protein YIF1;K06129//lysophospholipase III [EC:3.1.1.5]	gi|475582080|gb|EMT19027.1|//hypothetical protein F775_22530 [Aegilops tauschii]
TraesCS5A01G474500	-1.25582	2.0736e-14	Down	6.89797e-17	NA	NA	NA	NA	gi|474429612|gb|EMS67912.1|//hypothetical protein TRIUR3_21736 [Triticum urartu]
TraesCS2B01G173500	-1.19298	0.00722149	Down	0.000349254	NA	GO:0003824//catalytic activity;GO:0005488//binding	NA	K00430//peroxidase [EC:1.11.1.7]	gi|474250464|gb|EMS60180.1|//Peroxidase 2 [Triticum urartu]
TraesCS2B01G500900	1.05364	1.79238e-10	Up	1.31699e-12	NA	GO:0005488//binding	GO:0010876//lipid localization;GO:0006950//response to stress;GO:0051234//establishment of localization	K04733//interleukin-1 receptor-associated kinase 4 [EC:2.7.11.1]	gi|56713111|emb|CAH04986.1|//type 1 non-specific lipid transfer protein precursor [Triticum aestivum]
TraesCS2D01G115700	-1.05112	7.78017e-08	Down	9.49928e-10	NA	GO:0043169//cation binding	GO:0006812//cation transport	K07213//copper chaperone	gi|475599103|gb|EMT24143.1|//hypothetical protein F775_23902 [Aegilops tauschii]
TraesCS5B01G137600	-1.34444	8.64333e-13	Down	4.02063e-15	GO:0016020//membrane;GO:0044424//intracellular part	GO:0046872//metal ion binding;GO:0004672//protein kinase activity;GO:0032550//purine ribonucleoside binding	GO:0006464//cellular protein modification process;GO:0010769//regulation of cell morphogenesis involved in differentiation;GO:0006796//phosphate-containing compound metabolic process	K13412//calcium-dependent protein kinase [EC:2.7.11.1]	gi|326513196|dbj|BAK06838.1|//predicted protein [Hordeum vulgare subsp. vulgare]
TraesCS7B01G416000	1.85515	0.00913528	Up	0.000462919	NA	GO:0004180//carboxypeptidase activity	GO:0019538//protein metabolic process	K16297//serine carboxypeptidase-like clade II [EC:3.4.16.-]	gi|475528070|gb|EMT07569.1|//Serine carboxypeptidase-like 34 [Aegilops tauschii]
TraesCS1B01G443800	-2.33088	0.000311941	Down	9.30218e-06	NA	NA	NA	K14494//DELLA protein	gi|475565707|gb|EMT14851.1|//hypothetical protein F775_17989 [Aegilops tauschii]
BGI_novel_G004465	-1.45008	0.000105932	Down	2.77266e-06	NA	NA	NA	K04733//interleukin-1 receptor-associated kinase 4 [EC:2.7.11.1];K04730//interleukin-1 receptor-associated kinase 1 [EC:2.7.11.1];K05747//Wiskott-Aldrich syndrome protein	gi|6523547|emb|CAB62280.1|//hydroxyproline-rich glycoprotein DZ-HRGP [Volvox carteri f. nagariensis]
TraesCS3B01G008500	-1.35703	7.19717e-05	Down	1.80156e-06	NA	GO:0004611//phosphoenolpyruvate carboxykinase activity	GO:0009060//aerobic respiration	K01595//phosphoenolpyruvate carboxylase [EC:4.1.1.31]	gi|669026941|emb|CDM80065.1|//unnamed protein product [Triticum aestivum]
TraesCS2D01G191500	-1.20876	3.10188e-10	Down	2.38973e-12	NA	NA	NA	K14495//F-box protein GID2	gi|357122145|ref|XP_003562776.1|//PREDICTED: MFP1 attachment factor 1-like [Brachypodium distachyon]
TraesCS1B01G244800	-1.1044	0.0245596	Down	0.00148809	GO:0043231//intracellular membrane-bounded organelle	GO:0015926//glucosidase activity	GO:0044238//primary metabolic process	K01188//beta-glucosidase [EC:3.2.1.21]	gi|475617213|gb|EMT30040.1|//Hydroxyisourate hydrolase [Aegilops tauschii]
TraesCSU01G028500	-1.42251	0.000250759	Down	7.26459e-06	NA	NA	NA	NA	gi|475533584|gb|EMT08408.1|//hypothetical protein F775_26284 [Aegilops tauschii]
TraesCS7B01G047600	-1.07274	0.00200366	Down	7.81891e-05	GO:0031224//intrinsic component of membrane;GO:0043231//intracellular membrane-bounded organelle	GO:0043169//cation binding;GO:0019829//cation-transporting ATPase activity;GO:0032550//purine ribonucleoside binding	GO:0010118//stomatal movement;GO:0009725//response to hormone;GO:0006950//response to stress;GO:0009154//purine ribonucleotide catabolic process;GO:0009152//purine ribonucleotide biosynthetic process;GO:0006811//ion transport	K01535//H+-transporting ATPase [EC:3.6.3.6]	gi|357125043|ref|XP_003564205.1|//PREDICTED: ATPase 6, plasma membrane-type-like isoform X1 [Brachypodium distachyon]
BGI_novel_G004684	-1.58508	0.0120786	Down	0.000640457	NA	NA	NA	K03006//DNA-directed RNA polymerase II subunit RPB1 [EC:2.7.7.6];K00430//peroxidase [EC:1.11.1.7]	gi|354542527|gb|AER27631.1|//His-rich arabinogalactan-protein [Hordeum vulgare]
BGI_novel_G004161	-1.7085	0.0166168	Down	0.000933026	NA	NA	NA	K12812//ATP-dependent RNA helicase UAP56/SUB2 [EC:3.6.4.13];K00685//arginine-tRNA-protein transferase [EC:2.3.2.8];K01507//inorganic pyrophosphatase [EC:3.6.1.1];K10357//myosin V	gi|473891575|gb|EMS48742.1|//Phosphatase YidA [Triticum urartu]
TraesCS2D01G144000	-1.03929	0.0447216	Down	0.0031352	NA	NA	NA	NA	gi|475410324|gb|EMT00908.1|//hypothetical protein F775_17284 [Aegilops tauschii]
TraesCS6B01G459600	-1.22464	0.0355831	Down	0.00235731	NA	GO:0005488//binding	NA	K04733//interleukin-1 receptor-associated kinase 4 [EC:2.7.11.1]	gi|474451416|gb|EMS68901.1|//Wall-associated receptor kinase 5 [Triticum urartu]
TraesCS3B01G365200	-1.00172	1.15327e-08	Down	1.18888e-10	GO:0016020//membrane;GO:0043231//intracellular membrane-bounded organelle	GO:0046872//metal ion binding;GO:0004672//protein kinase activity;GO:0032550//purine ribonucleoside binding	GO:0006464//cellular protein modification process;GO:0010769//regulation of cell morphogenesis involved in differentiation;GO:0006796//phosphate-containing compound metabolic process	K13412//calcium-dependent protein kinase [EC:2.7.11.1]	gi|326504654|dbj|BAK06618.1|//predicted protein [Hordeum vulgare subsp. vulgare]
TraesCS6B01G317700	-1.06321	6.59772e-05	Down	1.64186e-06	NA	GO:0022804//active transmembrane transporter activity	GO:0046942//carboxylic acid transport	K14207//solute carrier family 38 (sodium-coupled neutral amino acid transporter), member 2	gi|326517485|dbj|BAK03661.1|//predicted protein [Hordeum vulgare subsp. vulgare]
BGI_novel_G011848	1.98042	0.00459307	Up	0.000204281	NA	NA	NA	K01180//endo-1,3(4)-beta-glucanase [EC:3.2.1.6]	gi|551603444|ref|XP_005783229.1|//hypothetical protein EMIHUDRAFT_314476 [Emiliania huxleyi CCMP1516]
TraesCS5D01G194400	-1.10039	0.0281282	Down	0.00175953	NA	GO:0070011//peptidase activity, acting on L-amino acid peptides	NA	K04733//interleukin-1 receptor-associated kinase 4 [EC:2.7.11.1];K13199//plasminogen activator inhibitor 1 RNA-binding protein	gi|475418528|gb|EMT01035.1|//Subtilisin-like protease [Aegilops tauschii]
TraesCS1A01G072100	-1.04469	0.0221209	Down	0.00131425	NA	GO:0016798//hydrolase activity, acting on glycosyl bonds	GO:0005975//carbohydrate metabolic process	K01179//endoglucanase [EC:3.2.1.4]	gi|474097252|gb|EMS55138.1|//Endoglucanase 14 [Triticum urartu]
TraesCS1D01G230700	-1.29139	2.63711e-11	Down	1.64124e-13	GO:0043231//intracellular membrane-bounded organelle	NA	NA	NA	gi|475604260|gb|EMT25684.1|//Pectinesterase inhibitor [Aegilops tauschii]
BGI_novel_G001797	1.23102	1.27383e-10	Up	9.06906e-13	NA	NA	NA	K14325//RNA-binding protein with serine-rich domain 1;K13172//serine/arginine repetitive matrix protein 2	gi|475597812|gb|EMT23725.1|//hypothetical protein F775_43825 [Aegilops tauschii]
TraesCS4A01G285000	-1.15911	3.24502e-23	Down	2.16489e-26	NA	NA	NA	K02184//formin 2	gi|475590770|gb|EMT21572.1|//Major pollen allergen Lol p 5b [Aegilops tauschii];gi|475604840|gb|EMT25855.1|//putative Pollen allergen Phl p 5a [Aegilops tauschii]
TraesCS1A01G365500	-1.42317	3.22423e-14	Down	1.14591e-16	GO:0043231//intracellular membrane-bounded organelle	NA	NA	NA	gi|473817520|gb|EMS46924.1|//hypothetical protein TRIUR3_05412 [Triticum urartu]
TraesCS5B01G363300	-1.15089	0.000906567	Down	3.14335e-05	NA	NA	NA	NA	gi|475517229|gb|EMT06068.1|//Zinc finger protein 2 [Aegilops tauschii]
TraesCS5A01G554300	-1.8892	7.25052e-10	Down	6.04196e-12	NA	NA	NA	NA	gi|84617213|emb|CAH69202.1|//type 2 non specific lipid transfer protein precursor [Triticum aestivum]
BGI_novel_G001571	-1.80665	3.47516e-07	Down	4.96715e-09	NA	NA	NA	NA	gi|475545032|gb|EMT10428.1|//hypothetical protein F775_29791 [Aegilops tauschii]
TraesCS5D01G323300	-1.04037	2.04829e-05	Down	4.44581e-07	GO:0015630//microtubule cytoskeleton	GO:0097159//organic cyclic compound binding;GO:1901363//heterocyclic compound binding;GO:0036094//small molecule binding	NA	K11498//centromeric protein E	gi|475578635|gb|EMT18151.1|//Kinesin-related protein 4 [Aegilops tauschii]
TraesCS2B01G381000	1.01362	2.65509e-05	Up	5.88662e-07	NA	NA	NA	K16573//gamma-tubulin complex component 6	gi|955721709|ref|XP_014660978.1|//PREDICTED: protein trichome birefringence-like 2 [Setaria italica]
TraesCS3B01G561000	-2.06707	0.00266192	Down	0.000108596	NA	NA	NA	NA	gi|669031593|emb|CDM86647.1|//unnamed protein product [Triticum aestivum]
TraesCS2D01G000800	-1.01703	0.0295858	Down	0.00187959	GO:0043231//intracellular membrane-bounded organelle	NA	NA	K02470//DNA gyrase subunit B [EC:5.99.1.3]	gi|475553978|gb|EMT12135.1|//hypothetical protein F775_04400 [Aegilops tauschii]
TraesCS6B01G397700	1.96312	0.000811745	Up	2.76932e-05	NA	NA	NA	K11267//sister chromatid cohesion protein PDS5	gi|944059662|gb|KQJ95252.1|//hypothetical protein BRADI_3g16070 [Brachypodium distachyon]
BGI_novel_G014382	1.2043	2.72052e-37	Up	2.98352e-41	NA	GO:0004252//serine-type endopeptidase activity	GO:0006508//proteolysis	K15292//syntaxin-binding protein 1	gi|357139008|ref|XP_003571078.1|//PREDICTED: subtilisin-like protease SBT5.3 [Brachypodium distachyon]
TraesCS2A01G220700	-1.05911	6.98338e-07	Down	1.06389e-08	GO:0043231//intracellular membrane-bounded organelle;GO:0031224//intrinsic component of membrane;GO:0030313//cell envelope;GO:0016021//integral component of membrane	GO:0005231//excitatory extracellular ligand-gated ion channel activity;GO:0004970//ionotropic glutamate receptor activity;GO:0004930//G-protein coupled receptor activity	GO:0035235//ionotropic glutamate receptor signaling pathway;GO:0006811//ion transport;GO:0044765//single-organism transport;GO:0007215//glutamate receptor signaling pathway	K05387//glutamate receptor, ionotropic, plant	gi|357122616|ref|XP_003563011.1|//PREDICTED: glutamate receptor 3.4-like isoform X1 [Brachypodium distachyon];gi|474276764|gb|EMS61084.1|//Glutamate receptor 3.4 [Triticum urartu]
TraesCS3B01G085300	-1.08416	1.29373e-05	Down	2.64118e-07	NA	NA	NA	NA	gi|669027685|emb|CDM81217.1|//unnamed protein product [Triticum aestivum]
TraesCS7D01G264600	1.01445	0.0246116	Up	0.00149192	NA	GO:0005488//binding	NA	K11253//histone H3;K12126//phytochrome-interacting factor 3	gi|475553379|gb|EMT11985.1|//Transcription factor bHLH137 [Aegilops tauschii]
TraesCS2D01G135700	-1.40819	3.02763e-08	Down	3.42546e-10	NA	GO:0004180//carboxypeptidase activity	GO:0019538//protein metabolic process	K16297//serine carboxypeptidase-like clade II [EC:3.4.16.-]	gi|326490063|dbj|BAJ94105.1|//predicted protein [Hordeum vulgare subsp. vulgare]
BGI_novel_G010634	1.60601	0.0311303	Up	0.00200286	NA	NA	NA	K00294//1-pyrroline-5-carboxylate dehydrogenase [EC:1.2.1.88]	gi|473864384|gb|EMS47575.1|//hypothetical protein TRIUR3_31700 [Triticum urartu]
BGI_novel_G003563	-2.8088	1.92269e-06	Down	3.22259e-08	NA	NA	NA	K19719//collagen, type II, alpha;K02184//formin 2	gi|326519825|dbj|BAK00285.1|//predicted protein [Hordeum vulgare subsp. vulgare]
TraesCS2D01G200700	-1.52026	1.39969e-40	Down	1.27917e-44	GO:0031224//intrinsic component of membrane;GO:0009521//photosystem;GO:0009534//chloroplast thylakoid	GO:0043169//cation binding;GO:0046906//tetrapyrrole binding	GO:0006464//cellular protein modification process;GO:0006091//generation of precursor metabolites and energy	K08908//light-harvesting complex I chlorophyll a/b binding protein 2	gi|666054|emb|CAA59049.1|//LHCI-680, photosystem I antenna protein [Hordeum vulgare subsp. vulgare]
BGI_novel_G016833	1.58115	0.000556774	Up	1.79109e-05	NA	NA	NA	K03006//DNA-directed RNA polymerase II subunit RPB1 [EC:2.7.7.6];K05747//Wiskott-Aldrich syndrome protein;K13025//ATP-dependent RNA helicase [EC:3.6.4.13];K01051//pectinesterase [EC:3.1.1.11]	gi|474357581|gb|EMS63188.1|//hypothetical protein TRIUR3_16864 [Triticum urartu]
TraesCS1B01G300400	-1.0465	2.15861e-07	Down	2.92557e-09	GO:0043231//intracellular membrane-bounded organelle	NA	NA	K20478//golgin subfamily B member 1	gi|357141733|ref|XP_003572328.1|//PREDICTED: protein NETWORKED 2B [Brachypodium distachyon]
BGI_novel_G017132	1.21066	0.00508163	Up	0.000230624	NA	NA	NA	K11799//WD repeat-containing protein 21A;K01404//leishmanolysin [EC:3.4.24.36];K12606//CCR4-NOT transcription complex subunit 9;K14325//RNA-binding protein with serine-rich domain 1;K11593//eukaryotic translation initiation factor 2C	gi|992170479|gb|KXG30824.1|//hypothetical protein SORBI_004G250600 [Sorghum bicolor]
TraesCS3D01G164700	-1.12418	1.74457e-09	Down	1.54652e-11	NA	GO:0004672//protein kinase activity	GO:0000902//cell morphogenesis	K08286//protein-serine/threonine kinase [EC:2.7.11.-]	gi|669028636|emb|CDM82518.1|//unnamed protein product [Triticum aestivum]
TraesCS5A01G171200	-1.17026	2.38407e-08	Down	2.63851e-10	NA	NA	NA	NA	gi|474380719|gb|EMS64527.1|//hypothetical protein TRIUR3_33050 [Triticum urartu]
BGI_novel_G011351	1.68073	5.30839e-05	Up	1.28365e-06	NA	NA	NA	K00655//1-acyl-sn-glycerol-3-phosphate acyltransferase [EC:2.3.1.51];K00434//L-ascorbate peroxidase [EC:1.11.1.11]	gi|326495882|dbj|BAJ90563.1|//predicted protein [Hordeum vulgare subsp. vulgare]
TraesCS5A01G461100	-1.20908	0.0159113	Down	0.000887741	NA	GO:0016757//transferase activity, transferring glycosyl groups	NA	K12938//anthocyanidin 5,3-O-glucosyltransferase [EC:2.4.1.-];K08237//hydroquinone glucosyltransferase [EC:2.4.1.218]	gi|357130912|ref|XP_003567088.1|//PREDICTED: anthocyanidin 5,3-O-glucosyltransferase-like [Brachypodium distachyon]
TraesCS5D01G335500	-1.44273	5.63734e-13	Down	2.53475e-15	GO:0043231//intracellular membrane-bounded organelle	GO:0016787//hydrolase activity	NA	K19891//glucan endo-1,3-beta-glucosidase 1/2/3 [EC:3.2.1.39]	gi|326525080|dbj|BAK07810.1|//predicted protein [Hordeum vulgare subsp. vulgare]
TraesCS2D01G047800	-1.5738	1.32922e-06	Down	2.14528e-08	GO:0043231//intracellular membrane-bounded organelle	NA	NA	NA	gi|475617228|gb|EMT30046.1|//Defensin-like protein P322 [Aegilops tauschii]
TraesCS5D01G254100	-1.03627	0.0155502	Down	0.000863759	GO:0016020//membrane	NA	NA	NA	gi|326531164|dbj|BAK04933.1|//predicted protein [Hordeum vulgare subsp. vulgare]
TraesCS5A01G172200	-1.85818	0.00784495	Down	0.000385644	GO:0043231//intracellular membrane-bounded organelle	GO:0004553//hydrolase activity, hydrolyzing O-glycosyl compounds	GO:0030243//cellulose metabolic process;GO:0005976//polysaccharide metabolic process	K01179//endoglucanase [EC:3.2.1.4]	gi|452891027|gb|AGG19087.1|//cellulase [Hordeum vulgare subsp. vulgare]
TraesCS2D01G124800	-1.16379	3.97614e-07	Down	5.75951e-09	GO:0043231//intracellular membrane-bounded organelle	NA	NA	K09841//xanthoxin dehydrogenase [EC:1.1.1.288]	gi|326509945|dbj|BAJ87188.1|//predicted protein [Hordeum vulgare subsp. vulgare]
TraesCS5D01G104100	-1.05656	1.37218e-10	Down	9.85664e-13	NA	NA	GO:0044763//single-organism cellular process;GO:0015833//peptide transport	K08360//cytochrome b-561 [EC:1.16.5.1];K13412//calcium-dependent protein kinase [EC:2.7.11.1];K14306//nuclear pore complex protein Nup62	gi|326530189|dbj|BAK04842.1|//predicted protein [Hordeum vulgare subsp. vulgare]
TraesCS6D01G321700	-1.05912	0.0444867	Down	0.00311507	NA	NA	NA	K13172//serine/arginine repetitive matrix protein 2;K13171//serine/arginine repetitive matrix protein 1	gi|326496901|dbj|BAJ98477.1|//predicted protein [Hordeum vulgare subsp. vulgare]
TraesCS7D01G267700	-1.17898	4.83029e-08	Down	5.64598e-10	GO:0043231//intracellular membrane-bounded organelle	GO:0046872//metal ion binding;GO:0004672//protein kinase activity;GO:0032550//purine ribonucleoside binding	GO:0006464//cellular protein modification process;GO:0006796//phosphate-containing compound metabolic process	K13412//calcium-dependent protein kinase [EC:2.7.11.1]	gi|326497633|dbj|BAK05906.1|//predicted protein [Hordeum vulgare subsp. vulgare]
BGI_novel_G001671	-1.30847	0.00284917	Down	0.000117511	NA	NA	NA	K13420//LRR receptor-like serine/threonine-protein kinase FLS2 [EC:2.7.11.1]	gi|960470327|ref|XP_014754981.1|//PREDICTED: probable leucine-rich repeat receptor-like protein kinase At1g35710 isoform X1 [Brachypodium distachyon]
TraesCS5A01G347500	1.00295	0.00234339	Up	9.4188e-05	GO:0043231//intracellular membrane-bounded organelle;GO:0044444//cytoplasmic part	NA	NA	K06966//uncharacterized protein	gi|473980297|gb|EMS51519.1|//hypothetical protein TRIUR3_26011 [Triticum urartu]
BGI_novel_G010942	1.09475	0.0495717	Up	0.00357216	NA	NA	NA	NA	gi|473838114|gb|EMS47252.1|//hypothetical protein TRIUR3_13223 [Triticum urartu]
TraesCS2A01G062200	1.09478	1.28331e-11	Up	7.54117e-14	NA	NA	NA	NA	gi|475491557|gb|EMT03561.1|//hypothetical protein F775_27439 [Aegilops tauschii]
TraesCS7A01G310600	-1.19771	8.60822e-07	Down	1.3366e-08	GO:0016021//integral component of membrane	GO:0046873//metal ion transmembrane transporter activity	GO:0098655//cation transmembrane transport;GO:0030001//metal ion transport;GO:0044765//single-organism transport	K14325//RNA-binding protein with serine-rich domain 1;K05350//beta-glucosidase [EC:3.2.1.21]	gi|721655991|ref|XP_003571350.2|//PREDICTED: uncharacterized protein LOC100834111 [Brachypodium distachyon];gi|670395906|ref|XP_008678296.1|//PREDICTED: uncharacterized protein LOC103653111 [Zea mays]
BGI_novel_G009118	2.25525	0.00076166	Up	2.56782e-05	NA	NA	NA	K04733//interleukin-1 receptor-associated kinase 4 [EC:2.7.11.1]	gi|475607555|gb|EMT26750.1|//hypothetical protein F775_06361 [Aegilops tauschii]
BGI_novel_G006802	-2.28498	0.00061576	Down	2.01461e-05	NA	NA	NA	NA	gi|474376642|gb|EMS64208.1|//hypothetical protein TRIUR3_09642 [Triticum urartu]
TraesCS7D01G124500	-1.40309	2.94705e-12	Down	1.55942e-14	GO:0043231//intracellular membrane-bounded organelle;GO:0005618//cell wall	GO:0016614//oxidoreductase activity, acting on CH-OH group of donors	GO:0032502//developmental process;GO:0044699//single-organism process	K14638//solute carrier family 15 (peptide/histidine transporter), member 3/4	gi|473999655|gb|EMS52192.1|//Reticuline oxidase-like protein [Triticum urartu]
TraesCS5A01G317000	-1.04276	1.40718e-05	Down	2.90511e-07	GO:0015630//microtubule cytoskeleton	GO:0097159//organic cyclic compound binding;GO:1901363//heterocyclic compound binding;GO:0036094//small molecule binding	NA	K11498//centromeric protein E	gi|326504776|dbj|BAK06679.1|//predicted protein [Hordeum vulgare subsp. vulgare]
TraesCS3B01G254700	-1.41782	1.68412e-05	Down	3.56612e-07	GO:0031224//intrinsic component of membrane;GO:0005623//cell;GO:0016021//integral component of membrane	GO:0008308//voltage-gated anion channel activity	GO:0044763//single-organism cellular process;GO:0050801//ion homeostasis;GO:0006873//cellular ion homeostasis;GO:1903959//regulation of anion transmembrane transport	K15292//syntaxin-binding protein 1;K20716//mitogen-activated protein kinase kinase kinase 17/18	gi|475536127|gb|EMT08868.1|//Tellurite resistance protein tehA [Aegilops tauschii];gi|474071735|gb|EMS54349.1|//S-type anion channel SLAH3 [Triticum urartu]
TraesCS7B01G473500	1.18145	0.00101579	Up	3.59263e-05	NA	GO:0004672//protein kinase activity	GO:0044237//cellular metabolic process	K13428//LRR receptor-like serine/threonine-protein kinase EFR [EC:2.7.11.1];K13437//receptor kinase-like protein	gi|960449664|ref|XP_003563245.3|//PREDICTED: putative receptor-like protein kinase At3g47110 [Brachypodium distachyon]
TraesCS2D01G550600	-1.50471	0.000527425	Down	1.68559e-05	GO:0043231//intracellular membrane-bounded organelle	GO:0004558//alpha-1,4-glucosidase activity	GO:0008152//metabolic process	K01187//alpha-glucosidase [EC:3.2.1.20]	gi|475620179|gb|EMT31023.1|//Putative alpha-glucosidase [Aegilops tauschii]
BGI_novel_G016801	1.16197	0.0323499	Up	0.00209789	NA	NA	NA	NA	NA
TraesCS7D01G272000	-1.12452	1.41853e-05	Down	2.93372e-07	GO:0016020//membrane;GO:0043231//intracellular membrane-bounded organelle;GO:0035838//growing cell tip	NA	GO:0007010//cytoskeleton organization;GO:0000904//cell morphogenesis involved in differentiation	K00276//primary-amine oxidase [EC:1.4.3.21]	gi|326529899|dbj|BAK08229.1|//predicted protein [Hordeum vulgare subsp. vulgare]
TraesCS5D01G498800	-1.03062	0.0291423	Down	0.00184087	GO:0016020//membrane	NA	GO:0006810//transport	K14638//solute carrier family 15 (peptide/histidine transporter), member 3/4	gi|393793776|emb|CCI55655.1|//putative NRT1/PTR-like transporter [Hordeum vulgare subsp. vulgare]
TraesCS4D01G124600	-1.47449	1.18245e-05	Down	2.38928e-07	GO:0043231//intracellular membrane-bounded organelle	NA	NA	NA	gi|326501388|dbj|BAK02483.1|//predicted protein [Hordeum vulgare subsp. vulgare]
TraesCS5A01G464500	-1.90513	0.00752964	Down	0.000366842	GO:0043231//intracellular membrane-bounded organelle;GO:0005576//extracellular region	GO:0046872//metal ion binding;GO:0016160//amylase activity	GO:0005982//starch metabolic process;GO:0009725//response to hormone;GO:0005985//sucrose metabolic process;GO:0046903//secretion	K01176//alpha-amylase [EC:3.2.1.1]	gi|113775|sp|P08117.1|AMY3_WHEAT//RecName: Full=Alpha-amylase AMY3; AltName: Full=1,4-alpha-D-glucan glucanohydrolase; Flags: Precursor
TraesCS3D01G319200	-1.54022	0.0355255	Down	0.00235187	NA	NA	NA	K09338//homeobox-leucine zipper protein	gi|338797895|gb|AEI99591.1|//HD-Zip IV transcription factor GL9H2 [Triticum turgidum subsp. durum]
TraesCS6D01G230900	-1.14772	8.89276e-08	Down	1.1004e-09	NA	NA	NA	NA	gi|475585384|gb|EMT20042.1|//hypothetical protein F775_11188 [Aegilops tauschii]
TraesCS2D01G185900	-1.03812	9.94153e-07	Down	1.56997e-08	GO:0031981//nuclear lumen;GO:0005654//nucleoplasm;GO:0009506//plasmodesma;GO:0005730//nucleolus;GO:0030687//preribosome, large subunit precursor	GO:0043021//ribonucleoprotein complex binding	GO:0022613//ribonucleoprotein complex biogenesis;GO:0000466//maturation of 5.8S rRNA from tricistronic rRNA transcript (SSU-rRNA, 5.8S rRNA, LSU-rRNA);GO:0000463//maturation of LSU-rRNA from tricistronic rRNA transcript (SSU-rRNA, 5.8S rRNA, LSU-rRNA)	K14863//ribosome biogenesis protein YTM1	gi|475574637|gb|EMT17040.1|//hypothetical protein F775_31318 [Aegilops tauschii]
TraesCS4D01G000100	-1.15953	6.6733e-21	Down	6.4646e-24	NA	NA	NA	NA	gi|40644796|emb|CAE53906.1|//putative major allergen Phl p 5, partial [Triticum aestivum]
TraesCS2D01G043700	-1.02159	6.70081e-12	Down	3.7539e-14	NA	NA	NA	NA	gi|326533356|dbj|BAJ93650.1|//predicted protein [Hordeum vulgare subsp. vulgare]
TraesCS1D01G224200	-1.32076	4.26953e-07	Down	6.22352e-09	GO:0043231//intracellular membrane-bounded organelle	NA	NA	K17479//glutaredoxin domain-containing cysteine-rich protein 1	gi|357129425|ref|XP_003566362.1|//PREDICTED: uncharacterized protein At3g28850 [Brachypodium distachyon]
TraesCS6B01G059100	-1.07534	5.15304e-07	Down	7.64795e-09	GO:0031224//intrinsic component of membrane	NA	GO:0044763//single-organism cellular process;GO:0051234//establishment of localization	K01807//ribose 5-phosphate isomerase A [EC:5.3.1.6]	gi|475563717|gb|EMT14346.1|//Putative metal-nicotianamine transporter YSL8 [Aegilops tauschii]
TraesCS4A01G077500	-1.19552	0.00334323	Down	0.000141402	GO:0016020//membrane;GO:0044464//cell part	GO:0004672//protein kinase activity;GO:0032550//purine ribonucleoside binding	GO:0006464//cellular protein modification process;GO:0019932//second-messenger-mediated signaling;GO:0022622//root system development;GO:0009755//hormone-mediated signaling pathway	K04733//interleukin-1 receptor-associated kinase 4 [EC:2.7.11.1]	gi|473926836|gb|EMS49853.1|//Proline-rich receptor-like protein kinase PERK5 [Triticum urartu];gi|326517820|dbj|BAK03828.1|//predicted protein [Hordeum vulgare subsp. vulgare]
TraesCS4A01G254300	-1.11755	5.78458e-08	Down	6.87772e-10	NA	GO:0016597//amino acid binding;GO:0031406//carboxylic acid binding	GO:0008152//metabolic process	K13412//calcium-dependent protein kinase [EC:2.7.11.1];K13680//beta-mannan synthase [EC:2.4.1.32]	gi|326518242|dbj|BAK07373.1|//predicted protein [Hordeum vulgare subsp. vulgare]
BGI_novel_G013223	3.40317	6.39191e-09	Up	6.3151e-11	NA	NA	NA	NA	gi|474392062|gb|EMS65438.1|//hypothetical protein TRIUR3_05242 [Triticum urartu]
TraesCS7D01G008100	1.58336	0.0322167	Up	0.0020866	GO:0043231//intracellular membrane-bounded organelle	NA	NA	NA	gi|115468268|ref|NP_001057733.1|//Os06g0514100 [Oryza sativa Japonica Group]
TraesCS7A01G126600	-1.35262	1.84342e-08	Down	1.98625e-10	GO:0043231//intracellular membrane-bounded organelle;GO:0005618//cell wall	GO:0016614//oxidoreductase activity, acting on CH-OH group of donors	GO:0032502//developmental process;GO:0044699//single-organism process	NA	gi|473999655|gb|EMS52192.1|//Reticuline oxidase-like protein [Triticum urartu]
TraesCS6A01G088000	-1.18284	0.0103653	Down	0.000536728	GO:0043231//intracellular membrane-bounded organelle;GO:0030312//external encapsulating structure;GO:0005576//extracellular region	GO:0016758//transferase activity, transferring hexosyl groups;GO:0016798//hydrolase activity, acting on glycosyl bonds	GO:0044042//glucan metabolic process	K08235//xyloglucan:xyloglucosyl transferase [EC:2.4.1.207]	gi|475534087|gb|EMT08504.1|//Putative xyloglucan endotransglucosylase/hydrolase protein 30 [Aegilops tauschii]
TraesCS6D01G360200	-1.44337	1.87695e-08	Down	2.02923e-10	GO:0043231//intracellular membrane-bounded organelle	GO:0004553//hydrolase activity, hydrolyzing O-glycosyl compounds	GO:0044238//primary metabolic process	K15429//tRNA (guanine37-N1)-methyltransferase [EC:2.1.1.228];K19893//glucan endo-1,3-beta-glucosidase 5/6 [EC:3.2.1.39]	gi|326504904|dbj|BAK06743.1|//predicted protein [Hordeum vulgare subsp. vulgare]
TraesCS5B01G011200	-1.18756	1.26852e-08	Down	1.31927e-10	GO:0043231//intracellular membrane-bounded organelle	NA	NA	K13449//pathogenesis-related protein 1	gi|474347638|gb|EMS62926.1|//Pathogenesis-related protein PR-1 [Triticum urartu]
TraesCS5B01G471500	1.00482	1.78943e-21	Up	1.55358e-24	GO:0043231//intracellular membrane-bounded organelle;GO:0005618//cell wall	GO:0043169//cation binding;GO:0016791//phosphatase activity	GO:0009267//cellular response to starvation	K14407//cleavage stimulation factor subunit 2	gi|475519512|gb|EMT06363.1|//Purple acid phosphatase 2 [Aegilops tauschii]
TraesCS2D01G406000	-1.39055	1.94999e-19	Down	2.35235e-22	GO:0030312//external encapsulating structure	GO:0004175//endopeptidase activity;GO:0005515//protein binding	GO:0044092//negative regulation of molecular function;GO:0019538//protein metabolic process	K04733//interleukin-1 receptor-associated kinase 4 [EC:2.7.11.1];K13199//plasminogen activator inhibitor 1 RNA-binding protein;K01183//chitinase [EC:3.2.1.14]	gi|475600120|gb|EMT24443.1|//Subtilisin-like protease [Aegilops tauschii]
BGI_novel_G013439	-1.34628	4.05453e-06	Down	7.32929e-08	NA	NA	NA	NA	gi|473895642|gb|EMS48953.1|//hypothetical protein TRIUR3_11489 [Triticum urartu]
TraesCS2D01G041700	-1.09297	1.77327e-07	Down	2.34175e-09	NA	NA	NA	K19613//leucine-rich repeat protein SHOC2;K09873//aquaporin TIP;K15078//structure-specific endonuclease subunit SLX1 [EC:3.6.1.-]	gi|475540928|gb|EMT09685.1|//Protein popC [Aegilops tauschii];gi|475554241|gb|EMT12191.1|//Protein popC [Aegilops tauschii]
TraesCS4B01G393100	-1.12773	2.62746e-16	Down	5.83496e-19	GO:0043231//intracellular membrane-bounded organelle;GO:0044444//cytoplasmic part	GO:0016462//pyrophosphatase activity;GO:0032550//purine ribonucleoside binding	GO:0044267//cellular protein metabolic process;GO:0009642//response to light intensity;GO:0009408//response to heat;GO:0000302//response to reactive oxygen species	K03695//ATP-dependent Clp protease ATP-binding subunit ClpB	gi|110623255|emb|CAI94866.2|//heat shock protein 101 [Triticum turgidum subsp. durum]
TraesCS2A01G261400	-1.22517	0.000121433	Down	3.21721e-06	NA	NA	NA	K12486//stromal membrane-associated protein;K01537//Ca2+-transporting ATPase [EC:3.6.3.8]	gi|474385224|gb|EMS64920.1|//putative ADP-ribosylation factor GTPase-activating protein AGD11 [Triticum urartu]
TraesCS5D01G347700	-1.58983	0.0431964	Down	0.00300677	GO:0043231//intracellular membrane-bounded organelle	NA	NA	K02883//large subunit ribosomal protein L18e;K11855//ubiquitin carboxyl-terminal hydrolase 36/42 [EC:3.4.19.12]	gi|475506355|gb|EMT04836.1|//Cortical cell-delineating protein [Aegilops tauschii]
TraesCS2B01G017500	1.14236	5.31103e-06	Up	9.83363e-08	GO:0043231//intracellular membrane-bounded organelle	NA	NA	K00512//steroid 17alpha-monooxygenase / 17alpha-hydroxyprogesterone deacetylase [EC:1.14.14.19 1.14.14.32]	gi|474425413|gb|EMS67700.1|//Cytochrome P450 89A2 [Triticum urartu]
TraesCS7D01G050100	-1.2031	0.0010068	Down	3.55807e-05	GO:0009536//plastid	GO:0004672//protein kinase activity;GO:0032550//purine ribonucleoside binding	GO:0006464//cellular protein modification process;GO:0006796//phosphate-containing compound metabolic process	K04733//interleukin-1 receptor-associated kinase 4 [EC:2.7.11.1]	gi|944084286|gb|KQK19638.1|//hypothetical protein BRADI_1g49510 [Brachypodium distachyon]
TraesCS3A01G479400	1.08269	0.00064978	Up	2.1461e-05	NA	GO:0043531//ADP binding	NA	K13457//disease resistance protein RPM1	gi|521311581|gb|AGP75914.1|//CNL2 [Triticum monococcum subsp. monococcum]
TraesCS4B01G285800	-1.46189	0.00266405	Down	0.000108707	GO:0016020//membrane	GO:0022804//active transmembrane transporter activity	GO:0046942//carboxylic acid transport	K15015//solute carrier family 32 (vesicular inhibitory amino acid transporter)	gi|475570136|gb|EMT15944.1|//hypothetical protein F775_17477 [Aegilops tauschii]
TraesCS5D01G194600	-1.18927	0.00180005	Down	6.88782e-05	NA	GO:0070011//peptidase activity, acting on L-amino acid peptides	NA	K04733//interleukin-1 receptor-associated kinase 4 [EC:2.7.11.1];K13199//plasminogen activator inhibitor 1 RNA-binding protein	gi|475418528|gb|EMT01035.1|//Subtilisin-like protease [Aegilops tauschii]
TraesCS5B01G156600	-1.20349	7.59232e-07	Down	1.16152e-08	NA	NA	NA	NA	gi|475526201|gb|EMT07271.1|//hypothetical protein F775_19628 [Aegilops tauschii]
TraesCS6D01G057000	-1.91269	0.00130632	Down	4.76938e-05	NA	NA	NA	NA	gi|475486394|gb|EMT03227.1|//hypothetical protein F775_13963 [Aegilops tauschii]
TraesCS4A01G238600	-1.1458	0.0226114	Down	0.00134719	GO:0043231//intracellular membrane-bounded organelle;GO:0031982//vesicle	GO:0004175//endopeptidase activity;GO:0016491//oxidoreductase activity	GO:0019538//protein metabolic process	K16292//KDEL-tailed cysteine endopeptidase [EC:3.4.22.-]	gi|374530932|gb|AEP83812.2|//cysteine endopeptidase EP8 [Secale cereale x Triticum turgidum subsp. durum]
TraesCS5B01G265900	1.3431	1.65958e-10	Up	1.21326e-12	GO:0043231//intracellular membrane-bounded organelle	GO:0030234//enzyme regulator activity	GO:0044092//negative regulation of molecular function;GO:0003006//developmental process involved in reproduction	K20718//LRR receptor-like serine/threonine-protein kinase ERECTA [EC:2.7.11.1];K01188//beta-glucosidase [EC:3.2.1.21]	gi|475535053|gb|EMT08683.1|//hypothetical protein F775_43048 [Aegilops tauschii]
BGI_novel_G009179	4.00002	5.89553e-13	Up	2.67778e-15	NA	NA	NA	K00294//1-pyrroline-5-carboxylate dehydrogenase [EC:1.2.1.88]	gi|473864384|gb|EMS47575.1|//hypothetical protein TRIUR3_31700 [Triticum urartu]
TraesCS2D01G224900	-1.02549	7.40699e-05	Down	1.85888e-06	NA	NA	NA	NA	gi|326510939|dbj|BAJ91817.1|//predicted protein [Hordeum vulgare subsp. vulgare]
BGI_novel_G001197	1.02172	0.0197253	Up	0.00114398	NA	NA	NA	K02987//small subunit ribosomal protein S4e	gi|475565084|gb|EMT14698.1|//40S ribosomal protein S4 [Aegilops tauschii]
TraesCS5A01G369100	1.48615	0.000224897	Up	6.42288e-06	NA	NA	NA	NA	NA
BGI_novel_G006659	1.01314	0.0355549	Up	0.00235447	NA	NA	NA	K17604//zinc finger SWIM domain-containing protein 3;K01669//deoxyribodipyrimidine photo-lyase [EC:4.1.99.3]	gi|473877647|gb|EMS47882.1|//Protein FAR1-RELATED SEQUENCE 5 [Triticum urartu]
BGI_novel_G005200	-2.30011	0.000548364	Down	1.76052e-05	NA	NA	NA	K17497//phosphomannomutase [EC:5.4.2.8];K13205//A1 cistron-splicing factor AAR2;K00261//glutamate dehydrogenase (NAD(P)+) [EC:1.4.1.3]	gi|475560628|gb|EMT13593.1|//Anthocyanidin 5,3-O-glucosyltransferase [Aegilops tauschii]
TraesCS2D01G125500	-1.26741	0.00576276	Down	0.000268172	NA	NA	NA	NA	gi|475601023|gb|EMT24698.1|//hypothetical protein F775_43580 [Aegilops tauschii]
TraesCS5A01G178000	-1.06972	0.002159	Down	8.53756e-05	NA	NA	NA	NA	gi|326529515|dbj|BAK04704.1|//predicted protein [Hordeum vulgare subsp. vulgare]
TraesCS2D01G078200	-1.05449	6.11701e-05	Down	1.50882e-06	NA	NA	GO:0044267//cellular protein metabolic process	K11649//SWI/SNF related-matrix-associated actin-dependent regulator of chromatin subfamily C	gi|326527395|dbj|BAK04639.1|//predicted protein [Hordeum vulgare subsp. vulgare]
BGI_novel_G005748	-1.2329	6.55381e-12	Down	3.6476e-14	NA	NA	NA	K14306//nuclear pore complex protein Nup62	gi|474023031|gb|EMS52966.1|//hypothetical protein TRIUR3_24908 [Triticum urartu]
BGI_novel_G002968	-1.19224	0.00116885	Down	4.20766e-05	NA	NA	NA	K13412//calcium-dependent protein kinase [EC:2.7.11.1];K14317//nuclear pore complex protein Nup214;K14306//nuclear pore complex protein Nup62	gi|475526989|gb|EMT07391.1|//hypothetical protein F775_04428 [Aegilops tauschii]
TraesCS5D01G137600	1.27635	0.00692138	Up	0.000332274	GO:0009536//plastid	NA	NA	NA	gi|475446962|gb|EMT01581.1|//hypothetical protein F775_32552 [Aegilops tauschii]
TraesCS3D01G480400	-1.04332	0.0384355	Down	0.0025944	GO:0043231//intracellular membrane-bounded organelle	NA	NA	K10260//F-box and WD-40 domain protein 7;K03362//F-box and WD-40 domain protein 1/11;K14963//COMPASS component SWD3;K16794//platelet-activating factor acetylhydrolase IB subunit alpha	gi|721647913|ref|XP_010232813.1|//PREDICTED: WD repeat-containing protein 86 [Brachypodium distachyon]
TraesCS6A01G357700	-1.64388	0.0249615	Down	0.00151906	NA	NA	NA	K05609//ubiquitin carboxyl-terminal hydrolase L3 [EC:3.4.19.12]	gi|474036628|gb|EMS53147.1|//hypothetical protein TRIUR3_00939 [Triticum urartu]
TraesCS2D01G465100	-1.05853	3.39963e-25	Down	1.64666e-28	NA	NA	NA	K13456//RPM1-interacting protein 4	gi|326524988|dbj|BAK04430.1|//predicted protein [Hordeum vulgare subsp. vulgare];gi|475579270|gb|EMT18299.1|//hypothetical protein F775_26603 [Aegilops tauschii]
TraesCS5B01G568600	-1.11112	1.30303e-06	Down	2.09587e-08	NA	NA	NA	NA	gi|475605826|gb|EMT26205.1|//hypothetical protein F775_13835 [Aegilops tauschii]
TraesCS4A01G171300	-1.14917	1.32575e-18	Down	1.81739e-21	NA	NA	NA	K20547//basic endochitinase B [EC:3.2.1.14]	gi|721674902|ref|XP_010237401.1|//PREDICTED: uncharacterized protein KIAA0754-like [Brachypodium distachyon]
TraesCS2D01G035600	-1.0048	0.00185502	Down	7.15752e-05	NA	GO:0032550//purine ribonucleoside binding;GO:0019205//nucleobase-containing compound kinase activity	GO:0009117//nucleotide metabolic process	K13800//UMP-CMP kinase [EC:2.7.4.- 2.7.4.14]	gi|326532168|dbj|BAK01460.1|//predicted protein [Hordeum vulgare subsp. vulgare]
TraesCS2D01G214600	-1.02902	1.7148e-06	Down	2.83653e-08	NA	NA	NA	K05909//laccase [EC:1.10.3.2]	gi|326529983|dbj|BAK08271.1|//predicted protein [Hordeum vulgare subsp. vulgare]
BGI_novel_G005077	1.14104	0.0379425	Up	0.00255211	NA	NA	NA	K14007//protein transport protein SEC24;K01230//mannosyl-oligosaccharide alpha-1,2-mannosidase [EC:3.2.1.113];K05658//ATP-binding cassette, subfamily B (MDR/TAP), member 1 [EC:3.6.3.44]	gi|670396018|ref|XP_008678341.1|//PREDICTED: uncharacterized protein LOC103653157 isoform X1 [Zea mays]
TraesCS6B01G072000	-1.36329	0.000289716	Down	8.55019e-06	NA	NA	NA	NA	gi|473936790|gb|EMS50163.1|//hypothetical protein TRIUR3_02957 [Triticum urartu]
TraesCS3D01G105800	-1.0055	0.00814111	Down	0.000402435	NA	NA	NA	K14431//transcription factor TGA	gi|669027921|emb|CDM81542.1|//unnamed protein product [Triticum aestivum]
TraesCS1D01G099300	-1.0886	2.0857e-15	Down	5.58488e-18	NA	NA	NA	NA	gi|475592073|gb|EMT21972.1|//hypothetical protein F775_27859 [Aegilops tauschii]
TraesCS2B01G343300	-1.16821	0.0281488	Down	0.00176242	GO:0031224//intrinsic component of membrane;GO:0016020//membrane;GO:0016021//integral component of membrane	GO:0015171//amino acid transmembrane transporter activity	GO:0003333//amino acid transmembrane transport	K15015//solute carrier family 32 (vesicular inhibitory amino acid transporter)	gi|475508829|gb|EMT05140.1|//hypothetical protein F775_07363 [Aegilops tauschii];gi|474004374|gb|EMS52338.1|//hypothetical protein TRIUR3_09912 [Triticum urartu]
TraesCS4A01G429700	1.13599	3.37416e-12	Up	1.807e-14	GO:0043231//intracellular membrane-bounded organelle;GO:0005576//extracellular region	GO:0016682//oxidoreductase activity, acting on diphenols and related substances as donors, oxygen as acceptor;GO:0046914//transition metal ion binding	GO:0003006//developmental process involved in reproduction;GO:0010038//response to metal ion;GO:0009808//lignin metabolic process	K05909//laccase [EC:1.10.3.2]	gi|115481612|ref|NP_001064399.1|//Os10g0346300 [Oryza sativa Japonica Group]
TraesCS2D01G129500	-1.14443	1.81908e-29	Down	5.15357e-33	NA	NA	NA	K13412//calcium-dependent protein kinase [EC:2.7.11.1]	gi|50508930|dbj|BAD31835.1|//putative high-affinity potassium transporter [Oryza sativa Japonica Group];gi|326505606|dbj|BAJ95474.1|//predicted protein [Hordeum vulgare subsp. vulgare]
TraesCS2D01G156900	-1.03512	4.75621e-11	Down	3.08613e-13	GO:0031981//nuclear lumen;GO:0032991//macromolecular complex;GO:0044444//cytoplasmic part	GO:0016866//intramolecular transferase activity;GO:0003676//nucleic acid binding	GO:0010467//gene expression;GO:0009451//RNA modification	K11131//H/ACA ribonucleoprotein complex subunit 4 [EC:5.4.99.-]	gi|475546531|gb|EMT10702.1|//H/ACA ribonucleoprotein complex subunit 4 [Aegilops tauschii]
TraesCS3B01G000500	-1.15133	0.0405822	Down	0.00277714	GO:0016020//membrane;GO:0043231//intracellular membrane-bounded organelle	GO:0016757//transferase activity, transferring glycosyl groups	NA	K10999//cellulose synthase A [EC:2.4.1.12]	gi|669027269|emb|CDM80574.1|//unnamed protein product [Triticum aestivum]
TraesCS5B01G277700	-1.0575	0.000126279	Down	3.36983e-06	NA	GO:0003676//nucleic acid binding	NA	NA	gi|473799697|gb|EMS46580.1|//hypothetical protein TRIUR3_05649 [Triticum urartu];gi|473799695|gb|EMS46578.1|//hypothetical protein TRIUR3_05647 [Triticum urartu]
TraesCS4A01G192400	-1.19308	0.0095422	Down	0.000488002	GO:0043231//intracellular membrane-bounded organelle	NA	NA	K07760//cyclin-dependent kinase [EC:2.7.11.22]	gi|326490720|dbj|BAJ90027.1|//predicted protein [Hordeum vulgare subsp. vulgare]
BGI_novel_G015442	1.14204	0.00961543	Up	0.000492626	NA	NA	NA	NA	gi|473980459|gb|EMS51535.1|//hypothetical protein TRIUR3_15206 [Triticum urartu]
TraesCS2D01G146100	-1.00245	7.65501e-14	Down	2.93127e-16	NA	NA	NA	NA	gi|326492968|dbj|BAJ90340.1|//predicted protein [Hordeum vulgare subsp. vulgare]
TraesCS6D01G024200	-1.32622	0.00827589	Down	0.000410411	GO:0043231//intracellular membrane-bounded organelle	NA	NA	NA	gi|475524911|gb|EMT07082.1|//hypothetical protein F775_26623 [Aegilops tauschii]
BGI_novel_G013901	1.22527	0.00205438	Up	8.04128e-05	GO:0030127//COPII vesicle coat	GO:0008270//zinc ion binding	GO:0006886//intracellular protein transport;GO:0006888//ER to Golgi vesicle-mediated transport	K14310//nuclear pore complex protein Nup205	gi|357133485|ref|XP_003568355.1|//PREDICTED: protein transport protein sec24 [Brachypodium distachyon]
BGI_novel_G011738	-6.44118	1.03886e-46	Down	3.79764e-51	NA	NA	NA	NA	gi|669027043|emb|CDM80229.1|//unnamed protein product [Triticum aestivum]
BGI_novel_G008235	-1.25259	3.17869e-17	Down	5.83901e-20	NA	NA	NA	NA	gi|475590770|gb|EMT21572.1|//Major pollen allergen Lol p 5b [Aegilops tauschii]
TraesCS5A01G173200	1.06183	2.34446e-06	Up	4.0195e-08	NA	GO:0004557//alpha-galactosidase activity	GO:0044238//primary metabolic process	K07407//alpha-galactosidase [EC:3.2.1.22]	gi|473842240|gb|EMS47307.1|//Alpha-galactosidase [Triticum urartu]
TraesCS5D01G324000	-1.19702	0.00135723	Down	4.98005e-05	GO:0043231//intracellular membrane-bounded organelle;GO:0031224//intrinsic component of membrane	GO:0016491//oxidoreductase activity	NA	NA	gi|326492049|dbj|BAJ98249.1|//predicted protein [Hordeum vulgare subsp. vulgare]
TraesCSU01G066300	2.01875	0.00191724	Up	7.43965e-05	GO:0043231//intracellular membrane-bounded organelle	NA	NA	NA	gi|115468268|ref|NP_001057733.1|//Os06g0514100 [Oryza sativa Japonica Group];gi|514795686|ref|XP_004973362.1|//PREDICTED: thionin-like [Setaria italica]
BGI_novel_G017782	-1.26759	3.19609e-08	Down	3.6365e-10	GO:0005887//integral component of plasma membrane;GO:0009536//plastid	GO:0005249//voltage-gated potassium channel activity	GO:0034765//regulation of ion transmembrane transport;GO:0071805//potassium ion transmembrane transport;GO:0042391//regulation of membrane potential	K15292//syntaxin-binding protein 1;K04908//potassium voltage-gated channel Eag-related subfamily H member 5;K13680//beta-mannan synthase [EC:2.4.1.32]	gi|721629530|ref|XP_010230035.1|//PREDICTED: potassium channel AKT3-like [Brachypodium distachyon]
TraesCS7A01G490000	1.06867	3.04361e-08	Up	3.45467e-10	NA	NA	NA	K07874//Ras-related protein Rab-1A;K00801//farnesyl-diphosphate farnesyltransferase [EC:2.5.1.21]	gi|473743619|gb|EMS45454.1|//Auxin-induced protein 5NG4 [Triticum urartu]
BGI_novel_G007693	-1.45202	0.0481685	Down	0.00344111	NA	NA	NA	NA	gi|473777228|gb|EMS45970.1|//hypothetical protein TRIUR3_29368 [Triticum urartu]
TraesCS1A01G164500	1.29699	0.000575034	Up	1.86192e-05	GO:0016020//membrane;GO:0009986//cell surface	GO:0015604//organic phosphonate transmembrane transporter activity;GO:0017111//nucleoside-triphosphatase activity;GO:0032550//purine ribonucleoside binding	GO:0009154//purine ribonucleotide catabolic process;GO:0044765//single-organism transport	K05681//ATP-binding cassette, subfamily G (WHITE), member 2	gi|326522953|dbj|BAJ88522.1|//predicted protein [Hordeum vulgare subsp. vulgare]
TraesCS6A01G028200	1.71342	0.0101452	Up	0.000524123	NA	NA	NA	NA	gi|474137977|gb|EMS56405.1|//hypothetical protein TRIUR3_04658 [Triticum urartu]
BGI_novel_G012922	3.23491	6.15735e-08	Up	7.36032e-10	NA	NA	NA	NA	gi|474262004|gb|EMS60555.1|//hypothetical protein TRIUR3_26525 [Triticum urartu]
TraesCS2D01G139700	-1.3768	8.49762e-17	Down	1.71627e-19	NA	NA	NA	NA	gi|475592167|gb|EMT21998.1|//hypothetical protein F775_00625 [Aegilops tauschii]
BGI_novel_G010332	-2.14722	0.00160347	Down	6.01988e-05	NA	NA	NA	K14838//nucleolar protein 15	NA
TraesCS3A01G483800	-1.55455	0.0138515	Down	0.000752439	GO:0043231//intracellular membrane-bounded organelle	GO:0004553//hydrolase activity, hydrolyzing O-glycosyl compounds	GO:0044238//primary metabolic process;GO:0006950//response to stress	K19891//glucan endo-1,3-beta-glucosidase 1/2/3 [EC:3.2.1.39]	gi|475592625|gb|EMT22138.1|//Glucan endo-1,3-beta-glucosidase GIV [Aegilops tauschii]
TraesCS7D01G257600	1.05157	0.00336781	Up	0.000142749	GO:0005618//cell wall	GO:0016798//hydrolase activity, acting on glycosyl bonds	GO:0003006//developmental process involved in reproduction;GO:0044238//primary metabolic process;GO:0010208//pollen wall assembly	K19891//glucan endo-1,3-beta-glucosidase 1/2/3 [EC:3.2.1.39]	gi|326533784|dbj|BAK05423.1|//predicted protein [Hordeum vulgare subsp. vulgare]
TraesCSU01G219800	1.81915	0.0126615	Up	0.000677843	GO:0043231//intracellular membrane-bounded organelle	NA	NA	NA	gi|944237314|gb|KQL01652.1|//hypothetical protein SETIT_014607mg [Setaria italica];gi|514795686|ref|XP_004973362.1|//PREDICTED: thionin-like [Setaria italica]
TraesCS5D01G285600	-1.0131	0.000123103	Down	3.26709e-06	NA	GO:0003676//nucleic acid binding	NA	NA	gi|475624138|gb|EMT32489.1|//hypothetical protein F775_12961 [Aegilops tauschii]
TraesCS2A01G414400	1.72453	4.08953e-06	Up	7.41124e-08	NA	NA	NA	NA	gi|475562217|gb|EMT13967.1|//hypothetical protein F775_04212 [Aegilops tauschii]
TraesCS7A01G378900	-1.41455	0.000111192	Down	2.92557e-06	NA	NA	NA	NA	gi|944082378|gb|KQK17730.1|//hypothetical protein BRADI_1g36380 [Brachypodium distachyon]
BGI_novel_G009449	-1.1673	6.32395e-14	Down	2.39268e-16	NA	NA	NA	K11275//histone H1/5	gi|721674902|ref|XP_010237401.1|//PREDICTED: uncharacterized protein KIAA0754-like [Brachypodium distachyon]
TraesCS5D01G194300	-1.20035	0.00119298	Down	4.30324e-05	NA	GO:0008233//peptidase activity	NA	K04733//interleukin-1 receptor-associated kinase 4 [EC:2.7.11.1];K13199//plasminogen activator inhibitor 1 RNA-binding protein	gi|475418528|gb|EMT01035.1|//Subtilisin-like protease [Aegilops tauschii]
TraesCS5A01G504400	1.12401	7.1824e-11	Up	4.85076e-13	GO:0031224//intrinsic component of membrane;GO:0043231//intracellular membrane-bounded organelle	GO:0015291//secondary active transmembrane transporter activity	GO:0009267//cellular response to starvation;GO:0009725//response to hormone;GO:0015698//inorganic anion transport	K08176//MFS transporter, PHS family, inorganic phosphate transporter	gi|730129915|gb|AIZ11189.1|//phosphate transporter protein, partial [Triticum aestivum]
TraesCS5A01G462300	-2.00612	0.000289716	Down	8.55204e-06	GO:0043231//intracellular membrane-bounded organelle	NA	NA	K03006//DNA-directed RNA polymerase II subunit RPB1 [EC:2.7.7.6];K04733//interleukin-1 receptor-associated kinase 4 [EC:2.7.11.1]	gi|473897264|gb|EMS49012.1|//Chemocyanin [Triticum urartu]
TraesCS2B01G471400	-1.54019	1.43514e-07	Down	1.84274e-09	NA	NA	NA	NA	gi|475489639|gb|EMT03447.1|//hypothetical protein F775_25928 [Aegilops tauschii]
BGI_novel_G000759	1.38441	0.00507355	Up	0.000230118	NA	NA	NA	NA	gi|960450443|ref|XP_014753620.1|//PREDICTED: putative protein FAR1-RELATED SEQUENCE 10 [Brachypodium distachyon]
TraesCS3B01G477900	1.07796	2.45691e-06	Up	4.2235e-08	GO:0043231//intracellular membrane-bounded organelle	NA	GO:0003006//developmental process involved in reproduction	NA	gi|669031108|emb|CDM85881.1|//unnamed protein product [Triticum aestivum]
TraesCS6D01G262400	-1.10622	2.41946e-14	Down	8.22539e-17	NA	NA	NA	NA	gi|475588975|gb|EMT21030.1|//hypothetical protein F775_43969 [Aegilops tauschii]
TraesCS7A01G082200	1.17524	3.97039e-11	Up	2.54359e-13	GO:0009570//chloroplast stroma	GO:0016746//transferase activity, transferring acyl groups	NA	NA	gi|475621104|gb|EMT31342.1|//Acyltransferase-like protein [Aegilops tauschii]
BGI_novel_G015983	-4.05689	1.43936e-13	Down	5.85362e-16	NA	NA	NA	K07466//replication factor A1	gi|475557675|gb|EMT12892.1|//hypothetical protein F775_20660 [Aegilops tauschii]
TraesCS7B01G146500	-1.36382	2.46113e-10	Down	1.86009e-12	NA	GO:0097159//organic cyclic compound binding;GO:1901363//heterocyclic compound binding;GO:0004672//protein kinase activity;GO:0036094//small molecule binding	GO:0006796//phosphate-containing compound metabolic process	K20714//serine/threonine-protein kinase OXI1 [EC:2.7.11.1]	gi|474326662|gb|EMS62482.1|//Serine/threonine-protein kinase OXI1 [Triticum urartu]
TraesCS3A01G106400	-1.44996	3.36345e-09	Down	3.13223e-11	NA	NA	NA	K13172//serine/arginine repetitive matrix protein 2	gi|669028654|emb|CDM82538.1|//unnamed protein product [Triticum aestivum]
BGI_novel_G001351	1.21446	0.0292969	Up	0.00185198	NA	NA	NA	NA	gi|474407338|gb|EMS66587.1|//hypothetical protein TRIUR3_01061 [Triticum urartu]
TraesCS5D01G153800	-1.1638	1.09469e-11	Down	6.37271e-14	GO:0016020//membrane;GO:0044424//intracellular part	GO:0046872//metal ion binding;GO:0004672//protein kinase activity;GO:0032550//purine ribonucleoside binding	GO:0006464//cellular protein modification process;GO:0010769//regulation of cell morphogenesis involved in differentiation;GO:0006796//phosphate-containing compound metabolic process	K13412//calcium-dependent protein kinase [EC:2.7.11.1]	gi|326513196|dbj|BAK06838.1|//predicted protein [Hordeum vulgare subsp. vulgare]
TraesCS2A01G043200	-1.15819	1.21611e-06	Down	1.94494e-08	GO:0016021//integral component of membrane	GO:0015144//carbohydrate transmembrane transporter activity	NA	K15382//solute carrier family 50 (sugar transporter)	gi|475542407|gb|EMT09955.1|//Protein RUPTURED POLLEN GRAIN 1 [Aegilops tauschii]
BGI_novel_G009583	1.19888	0.0313999	Up	0.00202365	NA	NA	NA	NA	gi|326495284|dbj|BAJ85738.1|//predicted protein [Hordeum vulgare subsp. vulgare]
TraesCS3A01G325800	-1.79932	0.00568209	Down	0.000263368	NA	NA	NA	K09338//homeobox-leucine zipper protein	gi|338797895|gb|AEI99591.1|//HD-Zip IV transcription factor GL9H2 [Triticum turgidum subsp. durum]
TraesCS7A01G458700	-1.20594	0.00153077	Down	5.71007e-05	NA	GO:0005488//binding	NA	K09422//myb proto-oncogene protein, plant	gi|474277134|gb|EMS61102.1|//Transcription factor GAMYB [Triticum urartu]
TraesCS1B01G350400	-1.5464	0.0485773	Down	0.00348097	NA	NA	NA	NA	gi|474066233|gb|EMS54144.1|//hypothetical protein TRIUR3_31890 [Triticum urartu]
TraesCS2D01G057900	-1.08179	3.85034e-07	Down	5.54563e-09	GO:0009507//chloroplast	GO:0005515//protein binding	NA	K12603//CCR4-NOT transcription complex subunit 6 [EC:3.1.13.4]	gi|326493750|dbj|BAJ85336.1|//predicted protein [Hordeum vulgare subsp. vulgare]
TraesCSU01G195900	1.40311	0.000751342	Up	2.52892e-05	NA	NA	NA	NA	gi|475590735|gb|EMT21561.1|//hypothetical protein F775_24341 [Aegilops tauschii]
BGI_novel_G015030	1.58628	0.0289506	Up	0.00182426	NA	NA	NA	K10268//F-box and leucine-rich repeat protein 2/20;K08332;K10273//F-box and leucine-rich repeat protein 7	gi|944059919|gb|KQJ95509.1|//hypothetical protein BRADI_3g17590 [Brachypodium distachyon]
TraesCS3B01G419800	1.42146	4.20391e-08	Up	4.87925e-10	GO:0031224//intrinsic component of membrane;GO:0043231//intracellular membrane-bounded organelle;GO:0016020//membrane;GO:0016021//integral component of membrane;GO:0000139//Golgi membrane	GO:0016757//transferase activity, transferring glycosyl groups;GO:0016758//transferase activity, transferring hexosyl groups;GO:0008378//galactosyltransferase activity	GO:0006486//protein glycosylation;GO:0006464//cellular protein modification process;GO:0009987//cellular process	K06638//mitotic spindle assembly checkpoint protein MAD1;K20855//beta-1,3-galactosyltransferase 1/2/3/4/5/7/8 [EC:2.4.1.-]	gi|669030640|emb|CDM85234.1|//unnamed protein product [Triticum aestivum]
TraesCS2D01G128200	-1.22061	5.09822e-13	Down	2.28302e-15	GO:0043231//intracellular membrane-bounded organelle	GO:0046872//metal ion binding;GO:0016491//oxidoreductase activity	NA	K20660//cytochrome P450 family 709	gi|475516508|gb|EMT05993.1|//Secologanin synthase [Aegilops tauschii]
TraesCS1B01G341900	-1.10032	0.00623578	Down	0.000294459	NA	NA	NA	NA	gi|326505914|dbj|BAJ91196.1|//predicted protein [Hordeum vulgare subsp. vulgare]
TraesCS4B01G135600	-1.20641	5.55665e-12	Down	3.05199e-14	NA	NA	NA	K04733//interleukin-1 receptor-associated kinase 4 [EC:2.7.11.1];K13430//serine/threonine-protein kinase PBS1 [EC:2.7.11.1]	gi|473933275|gb|EMS50039.1|//Serine/threonine-protein kinase PBS1 [Triticum urartu]
TraesCS3A01G426700	-1.6712	0.00805137	Down	0.000397484	GO:0016020//membrane	NA	GO:0006810//transport;GO:0044763//single-organism cellular process;GO:0065008//regulation of biological quality	K13947//auxin efflux carrier family	gi|326506092|dbj|BAJ91285.1|//predicted protein [Hordeum vulgare subsp. vulgare]
BGI_novel_G017796	-1.10505	2.86169e-06	Down	4.98733e-08	NA	GO:0005089//Rho guanyl-nucleotide exchange factor activity	GO:0043547//positive regulation of GTPase activity	K10418//dynein light chain LC8-type	gi|326514568|dbj|BAJ96271.1|//predicted protein [Hordeum vulgare subsp. vulgare]
TraesCS3D01G114800	-1.26726	0.0143493	Down	0.000784461	NA	NA	GO:0006950//response to stress;GO:0009628//response to abiotic stimulus	K13993//HSP20 family protein	gi|669027987|emb|CDM81632.1|//unnamed protein product [Triticum aestivum]
TraesCS7A01G152300	-1.33584	3.37643e-14	Down	1.20959e-16	NA	GO:0016857//racemase and epimerase activity, acting on carbohydrates and derivatives;GO:0048037//cofactor binding;GO:0036094//small molecule binding	GO:0044238//primary metabolic process	K08679//UDP-glucuronate 4-epimerase [EC:5.1.3.6]	gi|326502106|dbj|BAK06545.1|//predicted protein [Hordeum vulgare subsp. vulgare]
TraesCS4D01G179600	-1.41025	2.21953e-18	Down	3.16433e-21	GO:0031224//intrinsic component of membrane	NA	GO:0051234//establishment of localization	K01209//alpha-N-arabinofuranosidase [EC:3.2.1.55];K09875//aquaporin SIP	gi|326508506|dbj|BAJ95775.1|//predicted protein [Hordeum vulgare subsp. vulgare]
TraesCS2D01G026900	-1.43945	5.6868e-18	Down	8.83512e-21	GO:0043231//intracellular membrane-bounded organelle	NA	NA	K01426//amidase [EC:3.5.1.4]	gi|475594013|gb|EMT22567.1|//Putative amidase [Aegilops tauschii]
TraesCS5B01G556000	-1.0533	1.18191e-12	Down	5.71394e-15	NA	NA	NA	K14837//nucleolar protein 12	gi|475562615|gb|EMT14085.1|//RNA-binding protein 34 [Aegilops tauschii]
TraesCS2B01G047200	1.11934	3.69414e-09	Up	3.48746e-11	NA	NA	NA	NA	gi|475607478|gb|EMT26723.1|//hypothetical protein F775_25684 [Aegilops tauschii]
TraesCS5D01G030100	-1.2028	0.0395572	Down	0.00268819	GO:0043231//intracellular membrane-bounded organelle	NA	NA	NA	gi|475528551|gb|EMT07646.1|//Putative invertase inhibitor [Aegilops tauschii]
BGI_novel_G000854	1.01906	0.00277099	Up	0.00011378	NA	NA	NA	K14497//protein phosphatase 2C [EC:3.1.3.16];K11294//nucleolin	NA
TraesCS5A01G151600	-1.08959	0.00421707	Down	0.000184836	NA	NA	NA	K20359//PRA1 family protein 1	gi|573963147|ref|XP_006663719.1|//PREDICTED: PRA1 family protein B2-like [Oryza brachyantha]
TraesCS2B01G096400	-1.54813	0.0409525	Down	0.00280996	NA	NA	NA	NA	gi|474094824|gb|EMS55041.1|//hypothetical protein TRIUR3_33403 [Triticum urartu]
TraesCS7A01G155200	-1.23644	0.00230439	Down	9.22413e-05	NA	GO:0004672//protein kinase activity	GO:0006796//phosphate-containing compound metabolic process	K17609//nucleoredoxin [EC:1.8.1.8]	gi|326499235|dbj|BAK06108.1|//predicted protein [Hordeum vulgare subsp. vulgare]
TraesCS1A01G230800	-1.11754	2.63155e-05	Down	5.8248e-07	NA	NA	NA	NA	gi|357129360|ref|XP_003566331.1|//PREDICTED: late embryogenesis abundant protein Lea5-like [Brachypodium distachyon]
TraesCS2D01G040900	-1.12785	5.83302e-18	Down	9.11559e-21	GO:0005829//cytosol	GO:0050278//sedoheptulose-bisphosphatase activity	GO:0016311//dephosphorylation	NA	gi|514800046|ref|XP_004974958.1|//PREDICTED: phosphoglycerate mutase-like protein 1 [Setaria italica];gi|357166910|ref|XP_003580912.1|//PREDICTED: phosphoglycerate mutase-like protein 1 [Brachypodium distachyon]
TraesCS1D01G435900	-1.7143	0.0217711	Down	0.00128892	NA	NA	NA	NA	gi|474209396|gb|EMS58801.1|//hypothetical protein TRIUR3_34913 [Triticum urartu]
TraesCS4D01G145500	-1.74639	2.79256e-05	Down	6.21437e-07	NA	NA	GO:0050896//response to stimulus	K13993//HSP20 family protein	gi|147225048|emb|CAI96500.1|//17.6kDa heat-shock protein [Triticum dicoccon]
TraesCS2D01G010200	-1.02468	4.44722e-05	Down	1.05224e-06	GO:0043231//intracellular membrane-bounded organelle	NA	NA	K17285//selenium-binding protein 1;K11000//callose synthase [EC:2.4.1.-]	gi|326509211|dbj|BAJ91522.1|//predicted protein, partial [Hordeum vulgare subsp. vulgare]
TraesCS1A01G103600	-1.60983	0.0259263	Down	0.00159232	GO:0043231//intracellular membrane-bounded organelle;GO:0005618//cell wall	GO:0004557//alpha-galactosidase activity	GO:0009908//flower development;GO:0044723//single-organism carbohydrate metabolic process;GO:0009887//animal organ morphogenesis;GO:0006677//glycosylceramide metabolic process;GO:0016137//glycoside metabolic process;GO:0046903//secretion	K07407//alpha-galactosidase [EC:3.2.1.22]	gi|357146802|ref|XP_003574116.1|//PREDICTED: alpha-galactosidase [Brachypodium distachyon]
TraesCS4D01G357200	1.49082	1.54877e-06	Up	2.53501e-08	NA	GO:0003993//acid phosphatase activity;GO:0016791//phosphatase activity	GO:0016311//dephosphorylation	K20728//vegetative storage protein 2;K02866//large subunit ribosomal protein L10e	gi|473808027|gb|EMS46715.1|//Stem 28 kDa glycoprotein [Triticum urartu]
TraesCS4B01G149500	-1.21673	2.30467e-08	Down	2.53306e-10	GO:0043231//intracellular membrane-bounded organelle	GO:0016301//kinase activity;GO:0032550//purine ribonucleoside binding	GO:0006464//cellular protein modification process	K04733//interleukin-1 receptor-associated kinase 4 [EC:2.7.11.1]	gi|326497529|dbj|BAK05854.1|//predicted protein [Hordeum vulgare subsp. vulgare]
TraesCS2D01G184700	-1.17799	0.0131832	Down	0.000709181	NA	NA	NA	K11975//E3 ubiquitin-protein ligase RNF144 [EC:2.3.2.27]	gi|475596080|gb|EMT23257.1|//Putative E3 ubiquitin-protein ligase [Aegilops tauschii]
TraesCS3D01G148200	-1.17311	1.2061e-05	Down	2.44036e-07	NA	NA	NA	K20557//transcription factor VIP1;K04374//cyclic AMP-dependent transcription factor ATF-4	gi|669028455|emb|CDM82260.1|//unnamed protein product [Triticum aestivum]
BGI_novel_G004242	-1.22883	0.00169366	Down	6.41884e-05	NA	NA	NA	K16292//KDEL-tailed cysteine endopeptidase [EC:3.4.22.-]	gi|475524758|gb|EMT07065.1|//Oryzain alpha chain [Aegilops tauschii]
TraesCS2B01G011000	-1.33778	6.32249e-12	Down	3.51307e-14	NA	NA	NA	NA	gi|475322919|gb|EMT00245.1|//hypothetical protein F775_18237 [Aegilops tauschii]
BGI_novel_G012680	-5.0858	3.42205e-24	Down	2.0328e-27	GO:0005886//plasma membrane	GO:0004674//protein serine/threonine kinase activity;GO:0005524//ATP binding	GO:0006468//protein phosphorylation	K04424//sterile alpha motif and leucine zipper containing kinase AZK [EC:2.7.11.25]	gi|326497927|dbj|BAJ94826.1|//predicted protein [Hordeum vulgare subsp. vulgare]
TraesCS3D01G021600	1.00634	0.0221419	Up	0.0013159	NA	GO:0016829//lyase activity;GO:0046872//metal ion binding	NA	K15803//(-)-germacrene D synthase [EC:4.2.3.22 4.2.3.75];K14184//alpha-humulene/beta-caryophyllene synthase [EC:4.2.3.104 4.2.3.57];K14174//beta-farnesene synthase [EC:4.2.3.47]	gi|383100777|emb|CCG48008.1|//terpene synthase, putative, expressed [Triticum aestivum]
TraesCS4D01G234000	1.18621	1.73472e-12	Up	8.84625e-15	GO:0016020//membrane;GO:0043231//intracellular membrane-bounded organelle;GO:0005618//cell wall;GO:0005576//extracellular region	GO:0016209//antioxidant activity;GO:0043169//cation binding;GO:0003824//catalytic activity;GO:0046906//tetrapyrrole binding	GO:0000902//cell morphogenesis;GO:0009314//response to radiation;GO:0006970//response to osmotic stress;GO:0006952//defense response;GO:0040007//growth;GO:0044710//single-organism metabolic process;GO:0010038//response to metal ion	K00430//peroxidase [EC:1.11.1.7]	gi|475523276|gb|EMT06857.1|//Peroxidase 53 [Aegilops tauschii]
TraesCS7D01G215900	-1.02542	1.38138e-07	Down	1.76488e-09	NA	NA	NA	NA	gi|115349946|gb|ABI95421.1|//fasciclin-like protein FLA31 [Triticum aestivum]
TraesCS4D01G219000	-1.35166	1.38842e-05	Down	2.86131e-07	GO:0043231//intracellular membrane-bounded organelle	NA	NA	K20929//glyoxal/methylglyoxal oxidase [EC:1.2.3.15]	gi|475447221|gb|EMT01589.1|//hypothetical protein F775_04099 [Aegilops tauschii]
TraesCS5D01G335600	-1.23405	0.00133798	Down	4.90454e-05	GO:0043231//intracellular membrane-bounded organelle	GO:0016798//hydrolase activity, acting on glycosyl bonds	GO:0008152//metabolic process	K19891//glucan endo-1,3-beta-glucosidase 1/2/3 [EC:3.2.1.39]	gi|326525080|dbj|BAK07810.1|//predicted protein [Hordeum vulgare subsp. vulgare]
TraesCS6A01G154100	-1.08589	2.75722e-08	Down	3.08927e-10	GO:0043231//intracellular membrane-bounded organelle;GO:0030117//membrane coat	GO:0005515//protein binding;GO:0035091//phosphatidylinositol binding	GO:0006901//vesicle coating	K20043//clathrin coat assembly protein AP180;K20044//phosphatidylinositol-binding clathrin assembly protein	gi|960481849|ref|XP_014757116.1|//PREDICTED: putative clathrin assembly protein At5g57200 [Brachypodium distachyon]
BGI_novel_G001946	2.75924	1.14187e-05	Up	2.2979e-07	NA	NA	NA	K02210//DNA replication licensing factor MCM7 [EC:3.6.4.12]	gi|53791519|dbj|BAD52641.1|//hypothetical protein [Oryza sativa Japonica Group]
TraesCS2B01G396800	-1.06575	0.00358168	Down	0.000153255	GO:0031224//intrinsic component of membrane;GO:0009536//plastid	NA	GO:0055085//transmembrane transport;GO:0009414//response to water deprivation;GO:0009725//response to hormone;GO:0051707//response to other organism;GO:0042044//fluid transport	K09872//aquaporin PIP	gi|115334277|dbj|BAF33069.1|//aquaporin [Hordeum vulgare]
TraesCS1D01G126500	-1.20698	7.15354e-12	Down	4.03368e-14	GO:0016020//membrane;GO:0016021//integral component of membrane	NA	GO:0044763//single-organism cellular process;GO:0055085//transmembrane transport	K13412//calcium-dependent protein kinase [EC:2.7.11.1];K20660//cytochrome P450 family 709;K20716//mitogen-activated protein kinase kinase kinase 17/18	gi|475604623|gb|EMT25796.1|//Tellurite resistance protein tehA [Aegilops tauschii]
TraesCS2D01G031800	-1.00427	1.57128e-12	Down	7.91225e-15	GO:0043231//intracellular membrane-bounded organelle	GO:0004779//sulfate adenylyltransferase activity	GO:0006790//sulfur compound metabolic process	K13811//3'-phosphoadenosine 5'-phosphosulfate synthase [EC:2.7.7.4 2.7.1.25]	gi|478346643|gb|AGI96998.1|//ATP sulfurylase [Triticum turgidum subsp. durum]
BGI_novel_G013967	-1.08294	0.00564017	Down	0.000261231	NA	NA	NA	NA	gi|475462656|gb|EMT02095.1|//hypothetical protein F775_16025 [Aegilops tauschii]
TraesCSU01G129800	-1.17889	2.93464e-05	Down	6.58149e-07	GO:0043231//intracellular membrane-bounded organelle	NA	NA	NA	gi|475607628|gb|EMT26770.1|//hypothetical protein F775_03341 [Aegilops tauschii]
TraesCS5B01G342200	-1.7762	0.0162393	Down	0.000908418	GO:0043231//intracellular membrane-bounded organelle	NA	NA	K02883//large subunit ribosomal protein L18e;K11855//ubiquitin carboxyl-terminal hydrolase 36/42 [EC:3.4.19.12]	gi|475506355|gb|EMT04836.1|//Cortical cell-delineating protein [Aegilops tauschii]
BGI_novel_G006810	1.38235	0.0457228	Up	0.0032246	NA	NA	NA	K04730//interleukin-1 receptor-associated kinase 1 [EC:2.7.11.1];K01051//pectinesterase [EC:3.1.1.11]	gi|568883035|ref|XP_006494306.1|//PREDICTED: pollen-specific leucine-rich repeat extensin-like protein 3 [Citrus sinensis]
TraesCS1D01G309500	1.04923	0.0013694	Up	5.03346e-05	NA	NA	NA	NA	gi|475532367|gb|EMT08221.1|//hypothetical protein F775_20234 [Aegilops tauschii]
TraesCS4B01G327700	-1.42936	4.77439e-30	Down	1.17809e-33	NA	NA	NA	NA	gi|475602983|gb|EMT25283.1|//hypothetical protein F775_18261 [Aegilops tauschii]
TraesCS2D01G217000	-1.17819	1.32917e-13	Down	5.34667e-16	GO:0031224//intrinsic component of membrane;GO:0043231//intracellular membrane-bounded organelle;GO:0012505//endomembrane system	GO:0016759//cellulose synthase activity	GO:0030243//cellulose metabolic process	K20923//mixed-linked glucan synthase [EC:2.4.1.-]	gi|474373556|gb|EMS64011.1|//Mixed-linked glucan synthase 2 [Triticum urartu]
TraesCS1B01G046400	-1.17645	3.71833e-05	Down	8.58081e-07	NA	NA	NA	NA	gi|242079139|ref|XP_002444338.1|//hypothetical protein SORBIDRAFT_07g020410 [Sorghum bicolor];gi|670431396|ref|XP_008656323.1|//PREDICTED: uncharacterized protein LOC103635716 [Zea mays]
TraesCS6D01G274700	-1.14413	2.02781e-08	Down	2.20902e-10	NA	NA	GO:0009725//response to hormone;GO:0009987//cellular process	K13464//jasmonate ZIM domain-containing protein	gi|326500388|dbj|BAK06283.1|//predicted protein [Hordeum vulgare subsp. vulgare]
TraesCS2D01G190900	-1.29285	4.55728e-11	Down	2.94872e-13	GO:0043231//intracellular membrane-bounded organelle	NA	NA	NA	gi|326511271|dbj|BAJ87649.1|//predicted protein [Hordeum vulgare subsp. vulgare]
TraesCS1A01G335400	1.61492	0.0134585	Up	0.000727401	NA	GO:0016740//transferase activity	NA	K13262//isoflavone-7-O-methyltransferase [EC:2.1.1.150];K16040//trans-resveratrol di-O-methyltransferase [EC:2.1.1.240];K13230//2,4,7-trihydroxy-1,4-benzoxazin-3-one-glucoside 7-O-methyltransferase [EC:2.1.1.241];K13259//2,7,4'-trihydroxyisoflavanone 4'-O-methyltransferase / isoflavone 4'-O-methyltransferase [EC:2.1.1.212 2.1.1.46]	gi|475545187|gb|EMT10454.1|//O-methyltransferase ZRP4 [Aegilops tauschii]
TraesCS7B01G082400	1.63149	0.0294176	Up	0.00186443	NA	GO:0003824//catalytic activity	GO:0044238//primary metabolic process	NA	gi|475618985|gb|EMT30617.1|//Patatin group A-3 [Aegilops tauschii]
TraesCS6D01G183300	-1.0272	4.33099e-07	Down	6.32894e-09	GO:0016020//membrane;GO:0043231//intracellular membrane-bounded organelle	GO:0005088//Ras guanyl-nucleotide exchange factor activity	GO:0003006//developmental process involved in reproduction;GO:0022622//root system development;GO:0000904//cell morphogenesis involved in differentiation	K10418//dynein light chain LC8-type	gi|326514568|dbj|BAJ96271.1|//predicted protein [Hordeum vulgare subsp. vulgare]
TraesCS1A01G382000	-1.10375	0.000237733	Down	6.82857e-06	NA	NA	NA	K09487//heat shock protein 90kDa beta	gi|474271438|gb|EMS60922.1|//hypothetical protein TRIUR3_17553 [Triticum urartu]
TraesCS2B01G416100	-2.75949	1.13641e-05	Down	2.28378e-07	GO:0031224//intrinsic component of membrane	GO:0005244//voltage-gated ion channel activity;GO:0019902//phosphatase binding;GO:0019900//kinase binding	GO:0006820//anion transport;GO:0044763//single-organism cellular process;GO:0030104//water homeostasis;GO:0009415//response to water;GO:0050801//ion homeostasis;GO:0009725//response to hormone;GO:0000302//response to reactive oxygen species	K20716//mitogen-activated protein kinase kinase kinase 17/18	gi|125549419|gb|EAY95241.1|//hypothetical protein OsI_17060 [Oryza sativa Indica Group]
TraesCS2A01G103600	-1.24874	3.36594e-06	Down	5.98304e-08	NA	GO:0046872//metal ion binding	NA	K13448//calcium-binding protein CML	gi|944067426|gb|KQK02910.1|//hypothetical protein BRADI_2g04390 [Brachypodium distachyon]
TraesCS1A01G389700	-1.1198	1.70506e-05	Down	3.6198e-07	GO:0043231//intracellular membrane-bounded organelle	NA	NA	K20929//glyoxal/methylglyoxal oxidase [EC:1.2.3.15]	gi|357132598|ref|XP_003567916.1|//PREDICTED: galactose oxidase-like [Brachypodium distachyon]
TraesCS5A01G158700	-1.12029	3.7121e-07	Down	5.32616e-09	NA	NA	NA	NA	gi|475526201|gb|EMT07271.1|//hypothetical protein F775_19628 [Aegilops tauschii]
TraesCS3B01G384900	-1.87917	0.000578408	Down	1.87495e-05	GO:0043231//intracellular membrane-bounded organelle	NA	GO:0009057//macromolecule catabolic process	K06891//ATP-dependent Clp protease adaptor protein ClpS;K20471//coatomer subunit delta	gi|115440869|ref|NP_001044714.1|//Os01g0833600 [Oryza sativa Japonica Group]
BGI_novel_G018046	-1.21907	3.57224e-11	Down	2.27546e-13	NA	NA	NA	NA	gi|475559573|gb|EMT13373.1|//hypothetical protein F775_10863 [Aegilops tauschii]
TraesCS2B01G444500	-1.15653	0.0123573	Down	0.000657832	NA	NA	NA	K02883//large subunit ribosomal protein L18e;K11855//ubiquitin carboxyl-terminal hydrolase 36/42 [EC:3.4.19.12]	gi|226502214|ref|NP_001152394.1|//36.4 kDa proline-rich protein precursor [Zea mays]
BGI_novel_G008798	3.97729	1.3118e-12	Up	6.41382e-15	NA	NA	NA	K20929//glyoxal/methylglyoxal oxidase [EC:1.2.3.15];K10990//RecQ-mediated genome instability protein 1	gi|551606910|ref|XP_005784781.1|//hypothetical protein EMIHUDRAFT_122994, partial [Emiliania huxleyi CCMP1516]
TraesCS2B01G334200	-1.20951	0.00593126	Down	0.000277532	GO:0043231//intracellular membrane-bounded organelle	NA	NA	NA	gi|357167691|ref|XP_003581286.1|//PREDICTED: uncharacterized protein LOC100836114 [Brachypodium distachyon]
TraesCS2D01G160000	-1.07859	5.05437e-09	Down	4.89767e-11	GO:0000152//nuclear ubiquitin ligase complex	NA	GO:0048507//meristem development;GO:0010229//inflorescence development;GO:0009409//response to cold;GO:0032446//protein modification by small protein conjugation;GO:0009908//flower development;GO:0048827//phyllome development;GO:0010876//lipid localization;GO:0009756//carbohydrate mediated signaling;GO:0048367//shoot system development;GO:0009639//response to red or far red light	K12456//anaphase-promoting complex subunit 13	gi|357121825|ref|XP_003562618.1|//PREDICTED: uncharacterized protein LOC100829266 [Brachypodium distachyon]
TraesCS5B01G552800	1.39184	3.65214e-09	Up	3.44447e-11	GO:0043231//intracellular membrane-bounded organelle	GO:0046914//transition metal ion binding	NA	K03006//DNA-directed RNA polymerase II subunit RPB1 [EC:2.7.7.6];K04733//interleukin-1 receptor-associated kinase 4 [EC:2.7.11.1]	gi|475617002|gb|EMT29953.1|//Chemocyanin [Aegilops tauschii]
TraesCS7A01G091900	-1.22802	0.026827	Down	0.00166176	NA	NA	NA	NA	gi|475623497|gb|EMT32242.1|//hypothetical protein F775_18516 [Aegilops tauschii]
TraesCS2D01G128900	-1.14656	8.21482e-07	Down	1.26501e-08	GO:0043231//intracellular membrane-bounded organelle;GO:0030312//external encapsulating structure	GO:0004866//endopeptidase inhibitor activity	GO:0006950//response to stress;GO:0051346//negative regulation of hydrolase activity	K13899//cystatin-C	gi|618716754|gb|AHX83554.1|//cysteine proteinase inhibitor [Secale cereale x Triticum aestivum]
TraesCS1B01G147900	-1.11463	8.18242e-13	Down	3.78379e-15	GO:0043231//intracellular membrane-bounded organelle	GO:0052689//carboxylic ester hydrolase activity;GO:0030234//enzyme regulator activity	GO:0044092//negative regulation of molecular function	NA	gi|474036665|gb|EMS53155.1|//hypothetical protein TRIUR3_31061 [Triticum urartu]
BGI_novel_G005081	1.01136	0.0284729	Up	0.00178849	NA	NA	NA	K00430//peroxidase [EC:1.11.1.7];K14536//ribosome assembly protein 1 [EC:3.6.5.-]	gi|573965287|ref|XP_006664761.1|//PREDICTED: protein DYAD-like [Oryza brachyantha]
TraesCS1D01G451600	-1.03261	1.56162e-07	Down	2.02799e-09	GO:0043231//intracellular membrane-bounded organelle	NA	NA	K01674//carbonic anhydrase [EC:4.2.1.1]	gi|475582698|gb|EMT19212.1|//Bifunctional monodehydroascorbate reductase and carbonic anhydrase nectarin-3 [Aegilops tauschii]
TraesCS3B01G014300	-2.18543	1.53576e-22	Down	1.09475e-25	GO:0030312//external encapsulating structure;GO:0005576//extracellular region	NA	GO:0000003//reproduction;GO:0019953//sexual reproduction	K20628//expansin	gi|255091051|gb|ACU00680.1|//putative protein [Triticum aestivum];gi|300681586|emb|CBI75532.1|//beta-expansin 1a precursor, putative, expressed [Triticum aestivum]
TraesCS4B01G215300	1.17862	1.82742e-12	Up	9.36907e-15	GO:0043231//intracellular membrane-bounded organelle	GO:0016843//amine-lyase activity	GO:0008152//metabolic process;GO:0010208//pollen wall assembly	K01757//strictosidine synthase [EC:4.3.3.2]	gi|474287866|gb|EMS61191.1|//Adipocyte plasma membrane-associated protein [Triticum urartu]
TraesCS2D01G052000	-1.78715	6.28717e-05	Down	1.55654e-06	NA	NA	NA	K14006//protein transport protein SEC23	gi|475541049|gb|EMT09706.1|//hypothetical protein F775_12587 [Aegilops tauschii]
BGI_novel_G017908	1.11198	0.0246116	Up	0.00149175	NA	NA	NA	K12153//phenylalanine N-monooxygenase [EC:1.14.13.124]	gi|475566083|gb|EMT14945.1|//Tyrosine N-monooxygenase [Aegilops tauschii]
TraesCS5B01G297700	-1.11621	1.13741e-10	Down	8.01433e-13	GO:0043231//intracellular membrane-bounded organelle	GO:0046872//metal ion binding;GO:0004672//protein kinase activity;GO:0032550//purine ribonucleoside binding	GO:0006464//cellular protein modification process;GO:0006796//phosphate-containing compound metabolic process	K13412//calcium-dependent protein kinase [EC:2.7.11.1]	gi|326527871|dbj|BAK08155.1|//predicted protein [Hordeum vulgare subsp. vulgare]
TraesCS1D01G341200	1.03044	4.65656e-07	Up	6.85266e-09	GO:0043231//intracellular membrane-bounded organelle	GO:0016787//hydrolase activity	GO:0044238//primary metabolic process	K21026//acetylajmaline esterase [EC:3.1.1.80];K17604//zinc finger SWIM domain-containing protein 3;K01188//beta-glucosidase [EC:3.2.1.21];K00679//phospholipid:diacylglycerol acyltransferase [EC:2.3.1.158];K10960//geranylgeranyl diphosphate/geranylgeranyl-bacteriochlorophyllide a reductase [EC:1.3.1.83 1.3.1.111]	gi|326495196|dbj|BAJ85694.1|//predicted protein [Hordeum vulgare subsp. vulgare]
BGI_novel_G003322	1.19052	0.0106448	Up	0.000553634	NA	NA	NA	NA	gi|475593802|gb|EMT22491.1|//hypothetical protein F775_15844 [Aegilops tauschii]
BGI_novel_G008826	-1.09031	2.29544e-05	Down	5.02231e-07	GO:0016021//integral component of membrane	GO:0005524//ATP binding;GO:0004672//protein kinase activity	GO:0006468//protein phosphorylation	K04733//interleukin-1 receptor-associated kinase 4 [EC:2.7.11.1]	gi|475613382|gb|EMT28754.1|//Putative inactive receptor kinase [Aegilops tauschii]
TraesCS5D01G370600	1.54288	8.60822e-07	Up	1.33585e-08	NA	NA	NA	K15402//fatty acid omega-hydroxylase [EC:1.14.-.-];K15405//midchain alkane hydroxylase	gi|475615602|gb|EMT29499.1|//Cytochrome P450 86A1 [Aegilops tauschii]
TraesCS2D01G226000	-1.08173	5.68461e-18	Down	8.77976e-21	GO:0031224//intrinsic component of membrane	NA	GO:0051234//establishment of localization	K15283//solute carrier family 35, member E1	gi|475561517|gb|EMT13790.1|//Glucose-6-phosphate/phosphate translocator 2, chloroplastic [Aegilops tauschii]
TraesCS7D01G496000	2.24857	0.000796814	Up	2.70891e-05	NA	GO:0004180//carboxypeptidase activity	GO:0019538//protein metabolic process	K16297//serine carboxypeptidase-like clade II [EC:3.4.16.-]	gi|475528070|gb|EMT07569.1|//Serine carboxypeptidase-like 34 [Aegilops tauschii]
BGI_novel_G010866	1.01453	0.000855707	Up	2.94276e-05	NA	NA	NA	NA	gi|20042923|gb|AAM08751.1|AC025098_18//Putative copia-type polyprotein [Oryza sativa Japonica Group]
TraesCS2D01G057800	-1.03964	2.7165e-05	Down	6.03767e-07	GO:0009536//plastid	NA	NA	NA	gi|475554946|gb|EMT12334.1|//hypothetical protein F775_01025 [Aegilops tauschii]
BGI_novel_G000379	2.74234	1.53868e-06	Up	2.51567e-08	NA	NA	NA	K02350//DNA polymerase zeta [EC:2.7.7.7];K20923//mixed-linked glucan synthase [EC:2.4.1.-];K05546//alpha 1,3-glucosidase [EC:3.2.1.84]	gi|108710065|gb|ABF97860.1|//retrotransposon protein, putative, Ty1-copia subclass, expressed [Oryza sativa Japonica Group]
TraesCS7D01G527000	1.41082	0.00199917	Up	7.79594e-05	NA	GO:0016772//transferase activity, transferring phosphorus-containing groups	NA	K04733//interleukin-1 receptor-associated kinase 4 [EC:2.7.11.1];K17302//coatomer subunit beta'	gi|475580078|gb|EMT18504.1|//Putative coatomer subunit beta'-3 [Aegilops tauschii]
TraesCS7B01G156400	-1.40002	0.000624259	Down	2.04755e-05	NA	NA	NA	NA	gi|960474198|ref|XP_003574815.2|//PREDICTED: CBS domain-containing protein CBSX6-like [Brachypodium distachyon]
TraesCS2D01G065200	-1.39371	7.31073e-22	Down	5.94629e-25	GO:0009536//plastid;GO:0009507//chloroplast	GO:0016831//carboxy-lyase activity;GO:0004497//monooxygenase activity;GO:0016491//oxidoreductase activity;GO:0016984//ribulose-bisphosphate carboxylase activity	GO:0015977//carbon fixation;GO:0009853//photorespiration;GO:0043094//cellular metabolic compound salvage;GO:0044710//single-organism metabolic process;GO:0055114//oxidation-reduction process;GO:0015979//photosynthesis	K01602//ribulose-bisphosphate carboxylase small chain [EC:4.1.1.39]	gi|475591677|gb|EMT21850.1|//Ribulose bisphosphate carboxylase small chain PW9, chloroplastic [Aegilops tauschii]
TraesCS2A01G448200	-1.20635	0.000459405	Down	1.44344e-05	NA	NA	NA	NA	gi|326520553|dbj|BAK07535.1|//predicted protein [Hordeum vulgare subsp. vulgare]
TraesCS4D01G269000	-1.47563	0.00282349	Down	0.000116315	NA	GO:0016491//oxidoreductase activity	NA	K00485//dimethylaniline monooxygenase (N-oxide forming) [EC:1.14.13.8]	gi|736543820|gb|AJA71653.1|//disulfide oxidoreductase [Triticum aestivum]
TraesCS2B01G235800	-1.17565	2.53193e-06	Down	4.36635e-08	GO:0043231//intracellular membrane-bounded organelle	NA	NA	NA	gi|473912011|gb|EMS49601.1|//hypothetical protein TRIUR3_12870 [Triticum urartu];gi|475600007|gb|EMT24398.1|//hypothetical protein F775_32885 [Aegilops tauschii]
TraesCS7B01G436900	-1.15437	2.14736e-10	Down	1.60725e-12	NA	GO:0019787//ubiquitin-like protein transferase activity;GO:0046914//transition metal ion binding;GO:0008270//zinc ion binding;GO:0004842//ubiquitin-protein transferase activity	GO:0032446//protein modification by small protein conjugation;GO:0016567//protein ubiquitination	K12501//homogentisate solanesyltransferase [EC:2.5.1.117]	gi|475437181|gb|EMT01345.1|//TNF receptor-associated factor 5 [Aegilops tauschii]
TraesCS5D01G202400	-1.03378	0.015722	Down	0.000875166	NA	GO:0070011//peptidase activity, acting on L-amino acid peptides	NA	K04733//interleukin-1 receptor-associated kinase 4 [EC:2.7.11.1];K13199//plasminogen activator inhibitor 1 RNA-binding protein	gi|475418528|gb|EMT01035.1|//Subtilisin-like protease [Aegilops tauschii]
TraesCS2D01G224800	-1.23294	2.34088e-09	Down	2.11578e-11	GO:0009536//plastid	GO:0097159//organic cyclic compound binding;GO:1901363//heterocyclic compound binding;GO:0016301//kinase activity;GO:0036094//small molecule binding	NA	K20115//[pyruvate, phosphate dikinase]-phosphate phosphotransferase / [pyruvate, phosphate dikinase] kinase [EC:2.7.4.27 2.7.11.32]	gi|326494050|dbj|BAJ85487.1|//predicted protein, partial [Hordeum vulgare subsp. vulgare]
TraesCS7D01G155500	-1.24438	0.00322338	Down	0.000135471	NA	GO:0004672//protein kinase activity	GO:0006796//phosphate-containing compound metabolic process	K17609//nucleoredoxin [EC:1.8.1.8]	gi|326499235|dbj|BAK06108.1|//predicted protein [Hordeum vulgare subsp. vulgare]
BGI_novel_G018023	-1.04524	0.000223168	Down	6.36942e-06	GO:0016021//integral component of membrane;GO:0009536//plastid	GO:0005244//voltage-gated ion channel activity;GO:0005267//potassium channel activity	GO:0055085//transmembrane transport;GO:0006811//ion transport;GO:0065007//biological regulation	K20032//palmitoyltransferase ZDHHC13/17 [EC:2.3.1.225];K04908//potassium voltage-gated channel Eag-related subfamily H member 5;K06694//26S proteasome non-ATPase regulatory subunit 10	gi|475470284|gb|EMT02357.1|//Potassium channel AKT1 [Aegilops tauschii]
TraesCS6A01G325600	-1.15508	1.38056e-09	Down	1.20365e-11	GO:0016020//membrane;GO:0030312//external encapsulating structure	GO:0016705//oxidoreductase activity, acting on paired donors, with incorporation or reduction of molecular oxygen;GO:0046914//transition metal ion binding	GO:0006970//response to osmotic stress;GO:0009720//detection of hormone stimulus;GO:0009692//ethylene metabolic process;GO:0051707//response to other organism;GO:0044710//single-organism metabolic process	K05933//aminocyclopropanecarboxylate oxidase [EC:1.14.17.4]	gi|584609064|gb|AHJ14562.1|//ACC oxidase [Triticum aestivum]
TraesCS5A01G507900	-1.07638	0.000143512	Down	3.89268e-06	NA	NA	NA	NA	gi|326520567|dbj|BAK07542.1|//predicted protein [Hordeum vulgare subsp. vulgare]
BGI_novel_G007475	2.62389	2.69549e-08	Up	3.01026e-10	NA	NA	NA	K02520//translation initiation factor IF-3;K11968//ariadne-1 [EC:2.3.2.27]	gi|475575210|gb|EMT17204.1|//Translation initiation factor IF-3 [Aegilops tauschii]
BGI_novel_G001749	-1.1141	0.0284322	Down	0.00178536	NA	NA	NA	NA	gi|475538336|gb|EMT09235.1|//hypothetical protein F775_25123 [Aegilops tauschii]
TraesCS1A01G287900	-1.09236	5.63614e-10	Down	4.59969e-12	NA	GO:0004672//protein kinase activity;GO:0032550//purine ribonucleoside binding	GO:0006464//cellular protein modification process;GO:0044237//cellular metabolic process;GO:0006796//phosphate-containing compound metabolic process	K04733//interleukin-1 receptor-associated kinase 4 [EC:2.7.11.1]	gi|475562295|gb|EMT13989.1|//Serine/threonine-protein kinase PBS1 [Aegilops tauschii]
TraesCS2D01G056700	-1.58012	5.2794e-12	Down	2.89489e-14	NA	NA	NA	K04645//clathrin light chain B	gi|474396542|gb|EMS65747.1|//hypothetical protein TRIUR3_17128 [Triticum urartu]
TraesCS2D01G071800	-1.12206	0.00103876	Down	3.68049e-05	GO:0009526//plastid envelope	GO:0017111//nucleoside-triphosphatase activity;GO:0046914//transition metal ion binding;GO:0032550//purine ribonucleoside binding;GO:0003676//nucleic acid binding	NA	K15505//DNA repair protein RAD5 [EC:3.6.4.-]	gi|475529890|gb|EMT07824.1|//Putative SWI/SNF-related matrix-associated actin-dependent regulator of chromatin subfamily A member 3-like protein 3 [Aegilops tauschii]
TraesCS6D01G220400	1.2008	0.00523742	Up	0.000239466	NA	NA	NA	NA	gi|475623807|gb|EMT32371.1|//hypothetical protein F775_27799 [Aegilops tauschii]
TraesCS6B01G271900	-1.23549	0.00188456	Down	7.29044e-05	NA	NA	NA	NA	gi|357136931|ref|XP_003570056.1|//PREDICTED: uncharacterized protein LOC100832649 [Brachypodium distachyon]
TraesCS4A01G191900	-1.09443	1.68632e-08	Down	1.79849e-10	GO:0043231//intracellular membrane-bounded organelle	GO:0046872//metal ion binding	NA	K16675//palmitoyltransferase ZDHHC9/14/18 [EC:2.3.1.225]	gi|475589894|gb|EMT21298.1|//Putative S-acyltransferase [Aegilops tauschii]
TraesCS1D01G317900	-1.53049	0.0343134	Down	0.00225752	GO:0043231//intracellular membrane-bounded organelle	GO:0016209//antioxidant activity;GO:0043169//cation binding;GO:0003824//catalytic activity;GO:0046906//tetrapyrrole binding	GO:0042743//hydrogen peroxide metabolic process;GO:0006950//response to stress;GO:0044710//single-organism metabolic process	K00430//peroxidase [EC:1.11.1.7]	gi|474256576|gb|EMS60389.1|//Peroxidase 1 [Triticum urartu]
TraesCS3A01G439100	-1.15185	1.40588e-07	Down	1.80003e-09	NA	NA	NA	K00430//peroxidase [EC:1.11.1.7];K10990//RecQ-mediated genome instability protein 1	gi|669031061|emb|CDM85819.1|//unnamed protein product [Triticum aestivum]
TraesCS7D01G439700	-1.1003	0.0499519	Down	0.00360504	GO:0043231//intracellular membrane-bounded organelle	NA	NA	K04730//interleukin-1 receptor-associated kinase 1 [EC:2.7.11.1];K14442//ATP-dependent RNA helicase DHX36 [EC:3.6.4.13]	gi|413934579|gb|AFW69130.1|//hypothetical protein ZEAMMB73_993395 [Zea mays]
TraesCS3D01G370600	4.87398	4.18487e-21	Up	3.86277e-24	GO:0043231//intracellular membrane-bounded organelle;GO:0031224//intrinsic component of membrane;GO:0000785//chromatin	GO:0046983//protein dimerization activity;GO:0003676//nucleic acid binding	GO:0006810//transport;GO:0034728//nucleosome organization	K08516//synaptobrevin homolog YKT6	gi|300681468|emb|CBH32562.1|//VAMP-like protein, putative, expressed [Triticum aestivum]
TraesCS3A01G180200	1.32865	3.04262e-05	Up	6.85703e-07	GO:0030312//external encapsulating structure	GO:0016209//antioxidant activity;GO:0043169//cation binding;GO:0046906//tetrapyrrole binding;GO:0003824//catalytic activity	GO:0006950//response to stress;GO:0044710//single-organism metabolic process;GO:0009607//response to biotic stimulus	K00430//peroxidase [EC:1.11.1.7]	gi|474062663|gb|EMS54022.1|//Peroxidase 72 [Triticum urartu]
TraesCS7A01G404700	-1.09539	4.2137e-19	Down	5.39122e-22	GO:0043231//intracellular membrane-bounded organelle	GO:0004553//hydrolase activity, hydrolyzing O-glycosyl compounds	GO:0044238//primary metabolic process	K01213//galacturan 1,4-alpha-galacturonidase [EC:3.2.1.67]	gi|474142048|gb|EMS56561.1|//Exopolygalacturonase [Triticum urartu]
TraesCS3A01G086500	-1.41579	0.00246544	Down	9.96569e-05	NA	NA	NA	NA	gi|474391145|gb|EMS65368.1|//hypothetical protein TRIUR3_04638 [Triticum urartu]
TraesCS3A01G288600	-1.20962	1.44775e-05	Down	3.00342e-07	NA	NA	NA	NA	gi|670021173|emb|CDJ26291.1|//unnamed protein product [Triticum aestivum]
TraesCS2D01G177200	-1.47946	3.98855e-10	Down	3.16031e-12	GO:0031224//intrinsic component of membrane	NA	NA	NA	gi|326487151|dbj|BAJ89560.1|//predicted protein [Hordeum vulgare subsp. vulgare]
TraesCS6D01G004500	-1.09882	7.81039e-14	Down	2.9979e-16	NA	NA	NA	NA	gi|700204489|gb|KGN59622.1|//hypothetical protein Csa_3G829120 [Cucumis sativus]
TraesCS6B01G072100	-1.61548	1.19062e-07	Down	1.51136e-09	NA	NA	NA	NA	gi|475564354|gb|EMT14514.1|//hypothetical protein F775_14132 [Aegilops tauschii]
TraesCS2D01G170000	-1.28957	4.5265e-07	Down	6.62651e-09	NA	NA	GO:0044699//single-organism process;GO:0009987//cellular process	K15448//multifunctional methyltransferase subunit TRM112	gi|326534278|dbj|BAJ89489.1|//predicted protein [Hordeum vulgare subsp. vulgare]
TraesCSU01G054400	-1.44348	8.62391e-08	Down	1.06477e-09	NA	NA	NA	NA	gi|473888093|gb|EMS48311.1|//hypothetical protein TRIUR3_09331 [Triticum urartu]
TraesCS2D01G057000	-1.9611	0.00348982	Down	0.000148718	GO:0043231//intracellular membrane-bounded organelle	GO:0030234//enzyme regulator activity;GO:0016798//hydrolase activity, acting on glycosyl bonds	GO:0044092//negative regulation of molecular function;GO:0005975//carbohydrate metabolic process;GO:0046903//secretion	K01183//chitinase [EC:3.2.1.14]	gi|514808502|ref|XP_004979089.1|//PREDICTED: xylanase inhibitor protein 1-like [Setaria italica]
TraesCS7B01G317100	-1.30478	2.56113e-05	Down	5.6502e-07	GO:0016020//membrane	NA	NA	K13667//protein glucosyltransferase [EC:2.4.1.-]	gi|475616270|gb|EMT29710.1|//hypothetical protein F775_17014 [Aegilops tauschii]
TraesCS4D01G130300	-1.2284	1.57535e-11	Down	9.43005e-14	NA	GO:0016772//transferase activity, transferring phosphorus-containing groups	NA	K04733//interleukin-1 receptor-associated kinase 4 [EC:2.7.11.1];K13430//serine/threonine-protein kinase PBS1 [EC:2.7.11.1]	gi|473933275|gb|EMS50039.1|//Serine/threonine-protein kinase PBS1 [Triticum urartu]
TraesCS7A01G389500	1.14505	2.12015e-15	Up	5.69653e-18	NA	GO:0016787//hydrolase activity	GO:0006629//lipid metabolic process	K01052//lysosomal acid lipase/cholesteryl ester hydrolase [EC:3.1.1.13]	gi|326532492|dbj|BAK05175.1|//predicted protein [Hordeum vulgare subsp. vulgare]
[truncated: 1,159 more rows]

## Sheet: Table S5
Table S5. Differentially expressed transcripts between the BSL and NSL plants
[truncated: 162 more rows]

## Sheet: Table S6
Table S6. Significantly enriched KEGG pathways in the BSL plants
[truncated: 117 more rows]

[truncated: 4 more sheets: Table S7, Table S8, Table S9, Table S10]
